# Supplementary material for: 2-Cyano-N′-(2-hy­droxy-3-meth­oxy­benzyl­idene)acetohydrazide
Source: Acta Crystallogr Sect E Struct Rep Online. 2011 Jul 9;67(Pt 8):o2001. doi: 10.1107/S1600536811025451 (PMC3213456; doi:10.1107/S1600536811025451)
Supplement: Supplementary file 1 [file e-67-o2001-sup1.cif]

##############################################################################
###                                                                        ###
###           Electronic papers (Acta Crystallographica Section C)         ###
###                                                                        ###
##############################################################################
#                                                                            #
# This paper is published electronically. It meets the data-validation       #
# criteria for publication in Acta Crystallographica Section C.              #
# The submission has been checked by a Section C Co-editor though the text   #
# in _publ_section_comments is the responsibility of the authors.            #
#                                                                            #
# Electronic papers are listed in the printed contents pages of an issue of  #
# Acta Crystallographica Section C within two months of acceptance and are   #
# available by email and via the online contents pages for that issue.       #
#                                                                            #
# Software is freely available for graphical display of the structure(s) in  #
# this CIF.  For information consult the CIF home page http://www.iucr.org/  #
# cif/home.html                                                              #
#                                                                            #
#            Copyright International Union of Crystallography                #
#                                                                            #
##############################################################################
data_I
_audit_creation_method     SHELXL-97
_chemical_name_systematic
;
2-Cyano-<i>N</i>'-(2-hydroxy-3-methoxybenzylidene)acetohydrazide
;
_chemical_name_common     ?
_chemical_formula_moiety     'C11 H11 N3 O3'
_chemical_formula_sum     'C11 H11 N3 O3'
_chemical_formula_iupac     'C11 H11 N3 O3'
_chemical_formula_weight     233.23
_chemical_melting_point     ?
_symmetry_cell_setting     orthorhombic
_symmetry_space_group_name_H-M     'P 21 21 21'
loop_
    _symmetry_equiv_pos_as_xyz
    'x, y, z'
    '-x+1/2, -y, z+1/2'
    '-x, y+1/2, -z+1/2'
    'x+1/2, -y+1/2, -z'
_cell_length_a     4.8035(14)
_cell_length_b     9.470(3)
_cell_length_c     23.884(7)
_cell_angle_alpha     90.00
_cell_angle_beta     90.00
_cell_angle_gamma     90.00
_cell_volume     1086.5(5)
_cell_formula_units_Z     4
_cell_measurement_reflns_used     1239
_cell_measurement_theta_min     2.4
_cell_measurement_theta_max     24.5
_cell_measurement_temperature     298(2)
_exptl_crystal_description     block
_exptl_crystal_colour     colorless
_exptl_crystal_size_max     0.23
_exptl_crystal_size_mid     0.18
_exptl_crystal_size_min     0.17
_exptl_crystal_density_diffrn     1.426
_exptl_crystal_density_meas     ?
_exptl_crystal_density_method     'not measured'
_exptl_crystal_F_000     488
_exptl_absorpt_coefficient_mu     0.107
_exptl_absorpt_correction_type     multi-scan
_exptl_absorpt_process_details     '(SADABS; Sheldrick, 2004)'
_exptl_absorpt_correction_T_min     0.9759
_exptl_absorpt_correction_T_max     0.9821
_exptl_special_details     ?
_diffrn_ambient_temperature     298(2)
_diffrn_radiation_type     MoK\a
_diffrn_radiation_wavelength     0.71073
_diffrn_radiation_source     'fine-focus sealed tube'
_diffrn_radiation_monochromator     graphite
_diffrn_measurement_device_type     'Bruker SMART 1K CCD area-detector'
_diffrn_measurement_method     '\w scans'
_diffrn_detector_area_resol_mean     ?
_diffrn_reflns_number     6959
_diffrn_reflns_av_R_equivalents     0.0583
_diffrn_reflns_av_sigmaI/netI     0.0700
_diffrn_reflns_theta_min     2.31
_diffrn_reflns_theta_max     27.00
_diffrn_reflns_theta_full     27.00
_diffrn_measured_fraction_theta_max     0.979
_diffrn_measured_fraction_theta_full     0.979
_diffrn_reflns_limit_h_min     -6
_diffrn_reflns_limit_h_max     6
_diffrn_reflns_limit_k_min     -12
_diffrn_reflns_limit_k_max     11
_diffrn_reflns_limit_l_min     -30
_diffrn_reflns_limit_l_max     26
_diffrn_standards_number     0
_diffrn_standards_interval_count     ?
_diffrn_standards_interval_time     ?
_diffrn_standards_decay_%     ?
_refine_special_details
;
Refinement of <i>F</i>^2^ against ALL reflections. The weighted <i>R</i>-factor
<i>wR</i> and goodness of fit <i>S</i> are based on <i>F</i>^2^, conventional
<i>R</i>-factors <i>R</i> are based on <i>F</i>, with <i>F</i> set to zero for
negative <i>F</i>^2^. The threshold expression of <i>F</i>^2^ >
\s(<i>F</i>^2^) is used only for calculating <i>R</i>-factors(gt) <i>etc</i>.
and is not relevant to the choice of reflections for refinement.
<i>R</i>-factors based on <i>F</i>^2^ are statistically about twice as large
as those based on <i>F</i>, and <i>R</i>- factors based on ALL data will be
even larger.
;
_reflns_number_total     2298
_reflns_number_gt     1606
_reflns_threshold_expression     I>2\s(I)
_refine_ls_structure_factor_coef     Fsqd
_refine_ls_matrix_type     full
_refine_ls_R_factor_all     0.0897
_refine_ls_R_factor_gt     0.0614
_refine_ls_wR_factor_gt     0.1052
_refine_ls_wR_factor_ref     0.1136
_refine_ls_goodness_of_fit_ref     1.042
_refine_ls_restrained_S_all     1.042
_refine_ls_number_reflns     2298
_refine_ls_number_parameters     159
_refine_ls_number_restraints     1
_refine_ls_hydrogen_treatment     mixed
_refine_ls_weighting_scheme     calc
_refine_ls_weighting_details
                 'calc w=1/[\s^2^(Fo^2^)+(0.0452P)^2^] where P=(Fo^2^+2Fc^2^)/3'
_atom_sites_solution_hydrogens     geom
_atom_sites_solution_primary     direct
_atom_sites_solution_secondary     difmap
_refine_ls_shift/su_max     0.000
_refine_ls_shift/su_mean     0.000
_refine_diff_density_max     0.181
_refine_diff_density_min     -0.217
_refine_ls_extinction_method     none
_refine_ls_extinction_coef     ?
loop_
    _atom_type_symbol
    _atom_type_description
    _atom_type_scat_dispersion_real
    _atom_type_scat_dispersion_imag
    _atom_type_scat_source
    'C' 'C' 0.0033 0.0016
                         'International Tables Vol C Tables 4.2.6.8 and 6.1.1.4'
    'H' 'H' 0.0000 0.0000
                         'International Tables Vol C Tables 4.2.6.8 and 6.1.1.4'
    'N' 'N' 0.0061 0.0033
                         'International Tables Vol C Tables 4.2.6.8 and 6.1.1.4'
    'O' 'O' 0.0106 0.0060
                         'International Tables Vol C Tables 4.2.6.8 and 6.1.1.4'
_computing_data_collection     'SMART (Bruker, 2001)'
_computing_cell_refinement     'SAINT (Bruker, 2001)'
_computing_data_reduction     'SAINT (Bruker, 2001)'
_computing_structure_solution     'SHELXTL (Sheldrick, 2008)'
_computing_structure_refinement     'SHELXTL (Sheldrick, 2008)'
_computing_molecular_graphics     'SHELXTL (Sheldrick, 2008)'
_computing_publication_material     'SHELXTL (Sheldrick, 2008)'
loop_
    _atom_site_type_symbol
    _atom_site_label
    _atom_site_fract_x
    _atom_site_fract_y
    _atom_site_fract_z
    _atom_site_U_iso_or_equiv
    _atom_site_adp_type
    _atom_site_calc_flag
    _atom_site_refinement_flags
    _atom_site_occupancy
    _atom_site_symmetry_multiplicity
    _atom_site_disorder_assembly
    _atom_site_disorder_group
    N N1 -0.1059(5) 0.2286(2) 0.20121(9) 0.0327(6) Uani d . 1 1 . .
    N N2 -0.2854(5) 0.2894(2) 0.23995(10) 0.0357(6) Uani d D 1 1 . .
    N N3 -0.9714(7) 0.1500(3) 0.37043(13) 0.0710(10) Uani d . 1 1 . .
    O O1 0.4649(5) -0.0612(2) 0.06598(9) 0.0509(6) Uani d . 1 1 . .
    O O2 0.1150(5) 0.02087(19) 0.14348(9) 0.0437(6) Uani d . 1 1 . .
    H H2 -0.0004 0.0580 0.1641 0.066 Uiso calc R 1 1 . .
    O O3 -0.4697(5) 0.0798(2) 0.26659(8) 0.0458(6) Uani d . 1 1 . .
    C C1 0.2477(6) 0.2652(3) 0.13270(11) 0.0300(7) Uani d . 1 1 . .
    C C2 0.2719(6) 0.1226(3) 0.11849(11) 0.0324(7) Uani d . 1 1 . .
    C C3 0.4616(6) 0.0810(3) 0.07771(12) 0.0385(8) Uani d . 1 1 . .
    C C4 0.6298(7) 0.1801(3) 0.05190(13) 0.0415(8) Uani d . 1 1 . .
    H H4 0.7581 0.1522 0.0249 0.050 Uiso calc R 1 1 . .
    C C5 0.6059(7) 0.3220(3) 0.06656(13) 0.0425(8) Uani d . 1 1 . .
    H H5 0.7195 0.3885 0.0493 0.051 Uiso calc R 1 1 . .
    C C6 0.4189(6) 0.3643(3) 0.10575(12) 0.0377(7) Uani d . 1 1 . .
    H H6 0.4041 0.4595 0.1148 0.045 Uiso calc R 1 1 . .
    C C7 0.6697(8) -0.1109(4) 0.02719(13) 0.0619(11) Uani d . 1 1 . .
    H H7A 0.6369 -0.0693 -0.0089 0.093 Uiso calc R 1 1 . .
    H H7B 0.6578 -0.2118 0.0243 0.093 Uiso calc R 1 1 . .
    H H7C 0.8518 -0.0848 0.0402 0.093 Uiso calc R 1 1 . .
    C C8 0.0503(6) 0.3143(3) 0.17435(12) 0.0351(7) Uani d . 1 1 . .
    H H8 0.0371 0.4106 0.1817 0.042 Uiso calc R 1 1 . .
    C C9 -0.4540(6) 0.2074(3) 0.27092(11) 0.0316(7) Uani d . 1 1 . .
    C C10 -0.6117(7) 0.2931(3) 0.31379(12) 0.0392(8) Uani d . 1 1 . .
    H H10A -0.4798 0.3346 0.3398 0.047 Uiso calc R 1 1 . .
    H H10B -0.7074 0.3697 0.2949 0.047 Uiso calc R 1 1 . .
    C C11 -0.8123(7) 0.2116(3) 0.34494(13) 0.0412(8) Uani d . 1 1 . .
    H H2A -0.287(8) 0.3840(11) 0.2408(13) 0.080 Uiso d D 1 1 . .
loop_
    _atom_site_aniso_label
    _atom_site_aniso_U_11
    _atom_site_aniso_U_22
    _atom_site_aniso_U_33
    _atom_site_aniso_U_12
    _atom_site_aniso_U_13
    _atom_site_aniso_U_23
    N1 0.0339(14) 0.0275(12) 0.0369(14) 0.0044(12) 0.0030(13) -0.0002(11)
    N2 0.0430(16) 0.0253(12) 0.0388(14) 0.0027(13) 0.0097(13) -0.0028(12)
    N3 0.083(3) 0.0503(18) 0.080(2) -0.0227(18) 0.035(2) -0.0092(16)
    O1 0.0569(16) 0.0422(12) 0.0537(14) 0.0071(10) 0.0123(12) -0.0065(10)
    O2 0.0443(14) 0.0327(11) 0.0541(15) 0.0032(10) 0.0151(11) 0.0019(9)
    O3 0.0572(15) 0.0251(11) 0.0550(13) -0.0026(10) 0.0130(12) -0.0022(9)
    C1 0.0288(17) 0.0325(16) 0.0286(15) -0.0016(13) -0.0042(14) 0.0050(13)
    C2 0.0312(18) 0.0338(16) 0.0322(16) -0.0022(14) -0.0034(14) 0.0037(13)
    C3 0.038(2) 0.0424(17) 0.0352(17) 0.0060(15) -0.0015(15) 0.0005(15)
    C4 0.0328(18) 0.061(2) 0.0308(16) 0.0050(16) 0.0044(16) 0.0033(15)
    C5 0.038(2) 0.0487(19) 0.0411(19) -0.0096(15) 0.0006(16) 0.0101(15)
    C6 0.0377(18) 0.0363(15) 0.0389(17) -0.0017(15) -0.0015(16) 0.0039(14)
    C7 0.067(3) 0.067(2) 0.052(2) 0.010(2) 0.008(2) -0.0204(18)
    C8 0.038(2) 0.0296(14) 0.0381(17) 0.0015(13) -0.0017(15) -0.0016(13)
    C9 0.0327(18) 0.0301(16) 0.0319(16) 0.0041(13) -0.0035(14) -0.0012(13)
    C10 0.0435(19) 0.0307(16) 0.0434(18) -0.0014(15) 0.0096(16) -0.0058(14)
    C11 0.047(2) 0.0310(16) 0.0454(19) -0.0010(15) 0.0064(18) -0.0085(15)
_geom_special_details
;
All e.s.d.'s (except the e.s.d. in the dihedral angle between two l.s. planes)
are estimated using the full covariance matrix. The cell e.s.d.'s are taken
into account individually in the estimation of e.s.d.'s in distances, angles
and torsion angles; correlations between e.s.d.'s in cell parameters are only
used when they are defined by crystal symmetry. An approximate (isotropic)
treatment of cell e.s.d.'s is used for estimating e.s.d.'s involving l.s.
planes.
;
loop_
    _geom_bond_atom_site_label_1
    _geom_bond_atom_site_label_2
    _geom_bond_site_symmetry_2
    _geom_bond_distance
    _geom_bond_publ_flag
    N1 C8 . 1.278(3) ?
    N1 N2 . 1.390(3) ?
    N2 C9 . 1.344(4) ?
    N2 H2A . 0.896(10) ?
    N3 C11 . 1.138(4) ?
    O1 C3 . 1.376(3) ?
    O1 C7 . 1.431(4) ?
    O2 C2 . 1.361(3) ?
    O2 H2 . 0.8200 ?
    O3 C9 . 1.215(3) ?
    C1 C2 . 1.396(4) ?
    C1 C6 . 1.404(4) ?
    C1 C8 . 1.451(4) ?
    C2 C3 . 1.391(4) ?
    C3 C4 . 1.384(4) ?
    C4 C5 . 1.393(4) ?
    C4 H4 . 0.9300 ?
    C5 C6 . 1.358(4) ?
    C5 H5 . 0.9300 ?
    C6 H6 . 0.9300 ?
    C7 H7A . 0.9600 ?
    C7 H7B . 0.9600 ?
    C7 H7C . 0.9600 ?
    C8 H8 . 0.9300 ?
    C9 C10 . 1.510(4) ?
    C10 C11 . 1.442(4) ?
    C10 H10A . 0.9700 ?
    C10 H10B . 0.9700 ?
loop_
    _geom_angle_atom_site_label_1
    _geom_angle_atom_site_label_2
    _geom_angle_atom_site_label_3
    _geom_angle_site_symmetry_1
    _geom_angle_site_symmetry_3
    _geom_angle
    _geom_angle_publ_flag
    C8 N1 N2 . . 115.8(2) ?
    C9 N2 N1 . . 120.1(2) ?
    C9 N2 H2A . . 124(2) ?
    N1 N2 H2A . . 116(2) ?
    C3 O1 C7 . . 117.5(2) ?
    C2 O2 H2 . . 109.5 ?
    C2 C1 C6 . . 119.1(3) ?
    C2 C1 C8 . . 122.1(2) ?
    C6 C1 C8 . . 118.8(3) ?
    O2 C2 C3 . . 118.0(2) ?
    O2 C2 C1 . . 122.1(2) ?
    C3 C2 C1 . . 119.9(2) ?
    O1 C3 C4 . . 124.5(3) ?
    O1 C3 C2 . . 115.3(3) ?
    C4 C3 C2 . . 120.1(3) ?
    C3 C4 C5 . . 119.6(3) ?
    C3 C4 H4 . . 120.2 ?
    C5 C4 H4 . . 120.2 ?
    C6 C5 C4 . . 120.8(3) ?
    C6 C5 H5 . . 119.6 ?
    C4 C5 H5 . . 119.6 ?
    C5 C6 C1 . . 120.4(3) ?
    C5 C6 H6 . . 119.8 ?
    C1 C6 H6 . . 119.8 ?
    O1 C7 H7A . . 109.5 ?
    O1 C7 H7B . . 109.5 ?
    H7A C7 H7B . . 109.5 ?
    O1 C7 H7C . . 109.5 ?
    H7A C7 H7C . . 109.5 ?
    H7B C7 H7C . . 109.5 ?
    N1 C8 C1 . . 121.6(3) ?
    N1 C8 H8 . . 119.2 ?
    C1 C8 H8 . . 119.2 ?
    O3 C9 N2 . . 124.4(3) ?
    O3 C9 C10 . . 124.1(3) ?
    N2 C9 C10 . . 111.4(2) ?
    C11 C10 C9 . . 113.4(2) ?
    C11 C10 H10A . . 108.9 ?
    C9 C10 H10A . . 108.9 ?
    C11 C10 H10B . . 108.9 ?
    C9 C10 H10B . . 108.9 ?
    H10A C10 H10B . . 107.7 ?
    N3 C11 C10 . . 178.2(3) ?
loop_
    _geom_hbond_atom_site_label_D
    _geom_hbond_atom_site_label_H
    _geom_hbond_atom_site_label_A
    _geom_hbond_site_symmetry_A
    _geom_hbond_distance_DH
    _geom_hbond_distance_HA
    _geom_hbond_distance_DA
    _geom_hbond_angle_DHA
    N2 H2A O3 3_455 0.896(10) 2.20(2) 2.995(3) 148(3)
    O2 H2 N1 . 0.82 1.91 2.626(3) 145
data_global
_journal_date_recd_electronic     2011-06-25
_journal_date_accepted     2011-06-28
_journal_name_full     'Acta Crystallographica, Section E'
_journal_year     2011
_journal_volume     67
_journal_issue      8
_journal_page_first     eo2001
_journal_page_last     eo2001
_journal_paper_category     QO
_journal_coeditor_code     QM2013
_publ_contact_author_name     'Hongbo Li'
_publ_contact_author_address
;
College of Chemistry and Biology Engineering
Yancheng Institute of Technology
Yancheng 224051
People's Republic of China
;
_publ_contact_author_email     hbli@ycit.edu.cn
_publ_contact_author_fax     ?
_publ_contact_author_phone     ?
_publ_section_title
;
2-Cyano-<i>N</i>'-(2-hydroxy-3-methoxybenzylidene)acetohydrazide
;
loop_
    _publ_author_name
    _publ_author_address
    'Hongbo Li'
;
College of Chemistry and Biology Engineering
Yancheng Institute of Technology
Yancheng 224051
People's Republic of China
;
    'Peng Chen'
;
College of Chemistry and Biology Engineering
Yancheng Institute of Technology
Yancheng 224051
People's Republic of China
;
_publ_section_abstract
;
The title compound, C~11~H~11~N~3~O~3~, was obtained by the reaction of
3-methoxysalicylaldehyde with cyanoacetohydrazide in methanol. There is an
intramolecular O---H...N hydrogen bond in the molecule. In the crystal,
molecules are linked by N---H...O hydrogen bonds, generating chains running
along the <i>b</i> axis.
;
_publ_section_comment
;
Recently, a great number of hydrazones derived from the reaction of
salicylaldehyde and its derivatives with benzohydrazides (Wang <i>et al.</i>,
2011; Hashemian <i>et al.</i>, 2011; Singh & Singh,
2010; Ahmad <i>et al.</i>,
2010). To the best of our knowledge, the hydrazones derived from
cyanoacetohydrazide have never been reported so far. In this paper, the title
new hydrazone compound, (I), is reported.
There is an intramolecular O---H...N hydrogen bond (Table 1) in the molecule of
(I), Fig. 1. The non-hydrogen atoms of the compound are approximately
coplanar, with mean deviation from the least-squares plane of 0.026(3) \%A. In
the crystal structure, molecules are linked by N---H...O hydrogen bonds (Table
1), generating chains running along the <i>b</i> axis (Fig. 2).
;
_publ_section_acknowledgements
;
?
;
_publ_section_references
;
Ahmad, T., Zia-ur-Rehman, M., Siddiqui, H. L., Mahmud, S. & Parvez, M.
(2010). <i>Acta Cryst.</i> E<b>66</b>, o1022.
Bruker  (2001). <i>SMART</i> and <i>SAINT</i>. Bruker AXS Inc.,
Madison, Wisconsin, USA.
Hashemian, S., Ghaeinee, V. & Notash, B. (2011). <i>Acta Cryst.</i>
E<b>67</b>, o171.
Sheldrick, G. M. (2004). <i>SADABS</i>. University of G\"ottingen,
Germany.
Sheldrick, G. M. (2008). <i>Acta Cryst.</i> A<b>64</b>, 112--122.
Singh, V. P. & Singh, S. (2010). <i>Acta Cryst.</i> E<b>66</b>, o1172.
Wang, F., Liu, D.-Y., Wang, H.-B., Meng, X.-S. & Kang, T.-G. (2011).
<i>Acta Cryst.</i> E<b>67</b>, o810.
;
_publ_section_related_literature
;
For the structures of hydrazones, see: Wang <i>et al.</i> (2011);
Hashemian
<i>et al.</i> (2011); Singh & Singh (2010); Ahmad <i>et al.</i>
(2010).
;
_publ_section_exptl_prep
;
The title compound was obtained by the reaction of equimolar quantities (1.0
mmol each) of 3-methoxysalicylaldehyde with cyanoacetohydrazide in methanol.
Single crystals suitable for X-ray diffraction were obtained by the slow
evaporation of the solution containing the compound in open air.
;
_publ_section_exptl_refinement
;
H atoms were positioned geometrically and refined using a riding model, with
C---H = 0.93--0.97 \%A, O---H = 0.82 \%A, and with <i>U</i>~iso~(H) = 1.2 (1.5
for methyl group and O) times <i>U</i>~eq~(C).
;
