# Supplementary material for: 2-Cyano-N′-(2-hy­droxy-3-meth­oxy­benzyl­idene)acetohydrazide
Source: Acta Crystallogr Sect E Struct Rep Online. 2011 Jul 9;67(Pt 8):o2001. doi: 10.1107/S1600536811025451 (PMC3213456; doi:10.1107/S1600536811025451)
Supplement: Supplementary file 2 [file e-67-o2001-Isup2.hkl]

# 
# h,k,l, Fc-squared, Fo-squared, sigma(Fo-squared) and status flag 
# 
data_I
_shelx_title ' A in P2(1)2(1)2(1)' 
_shelx_refln_list_code          4 
_shelx_F_calc_maximum      136.10 
_exptl_crystal_F_000       488.00 
_reflns_d_resolution_high  0.7828 
 
loop_ 
 _symmetry_equiv_pos_as_xyz 
 'x, y, z' 
 '-x+1/2, -y, z+1/2' 
 '-x, y+1/2, -z+1/2' 
 'x+1/2, -y+1/2, -z' 
 
_cell_length_a     4.8035 
_cell_length_b     9.4699 
_cell_length_c    23.8843 
_cell_angle_alpha  90.000 
_cell_angle_beta   90.000 
_cell_angle_gamma  90.000 
 
_shelx_F_squared_multiplier     1.000 
 
loop_ 
 _refln_index_h 
 _refln_index_k 
 _refln_index_l 
 _refln_F_squared_calc 
 _refln_F_squared_meas 
 _refln_F_squared_sigma 
 _refln_observed_status 
   2   0   0     1493.09     1451.92     27.85 o 
   4   0   0        2.09        4.26      5.81 o 
   1   1   0      149.60      136.16      5.97 o 
   2   1   0      235.62      222.06      8.09 o 
   3   1   0        3.09        5.75      3.91 o 
   4   1   0        2.05       -0.71      4.52 o 
   5   1   0        7.01       14.99     11.45 o 
   0   2   0     6431.31     5967.01     61.09 o 
   1   2   0      755.27      760.08     13.01 o 
   2   2   0      920.08      915.98     12.90 o 
   3   2   0      287.97      284.04      8.20 o 
   4   2   0        5.17        2.24      3.87 o 
   5   2   0       33.19       31.24      7.58 o 
   1   3   0      290.03      272.31      7.06 o 
   2   3   0        3.39        1.22      2.84 o 
   3   3   0      975.25     1021.29     29.58 o 
   4   3   0      123.89      116.86      8.65 o 
   5   3   0        0.01        2.91      6.03 o 
   0   4   0        6.43        7.53      3.17 o 
   1   4   0      132.42      146.69      6.09 o 
   2   4   0      189.62      187.74      7.61 o 
   3   4   0       33.61       38.13      5.74 o 
   4   4   0       48.09       44.57      6.76 o 
   5   4   0        0.77       10.53      8.38 o 
   1   5   0       22.26       31.32      4.48 o 
   2   5   0        6.09        7.37      3.87 o 
   3   5   0       84.11       86.83      7.74 o 
   4   5   0       13.98       11.49      6.27 o 
   5   5   0       52.80       63.19     13.12 o 
   0   6   0      123.91      157.83      9.04 o 
   1   6   0       30.08       27.81      4.67 o 
   2   6   0        0.00        3.78      4.06 o 
   3   6   0      223.83      195.28     10.38 o 
   4   6   0      117.33      119.80     10.30 o 
   5   6   0        1.42       -4.15     11.41 o 
   1   7   0       22.08       29.82      5.45 o 
   2   7   0      502.51      473.56     13.97 o 
   3   7   0       85.03       89.11      8.72 o 
   4   7   0       13.27       17.97      6.95 o 
   5   7   0        4.49        5.75     10.94 o 
   0   8   0      164.01      148.96     18.18 o 
   1   8   0      184.07      180.72      9.11 o 
   2   8   0      277.69      245.57     11.06 o 
   3   8   0      233.97      215.15     15.64 o 
   4   8   0        0.41        3.05      6.49 o 
   1   9   0        0.65       -1.74      5.53 o 
   2   9   0       41.63       32.51      6.99 o 
   3   9   0       72.93       66.70     10.23 o 
   4   9   0        3.65        0.35     10.71 o 
   0  10   0      106.81      124.29     19.29 o 
   1  10   0      238.63      229.65     23.56 o 
   2  10   0        5.53       16.64      7.25 o 
   3  10   0        7.91        5.46     11.65 o 
   1  11   0        0.37        7.52      8.13 o 
   2  11   0        2.84        7.08      7.12 o 
   0  12   0       35.20       58.43     16.88 o 
   1   0   1     1225.57     1147.93     13.73 o 
   2   0   1      245.11      233.57      7.20 o 
   3   0   1       79.25       76.54      6.07 o 
   4   0   1       62.68       61.79      6.86 o 
   5   0   1       24.79       25.41     11.69 o 
  -5   1   1       59.50       72.53     17.07 o 
  -4   1   1       24.46       19.97      6.97 o 
  -3   1   1      133.47      120.78      7.94 o 
  -2   1   1      470.79      487.69     10.20 o 
  -1   1   1     1103.01     1075.15     13.60 o 
   0   1   1     1821.88     1735.86     18.74 o 
   1   1   1     1104.30     1060.68     20.61 o 
   2   1   1      470.73      484.73     12.01 o 
   3   1   1      133.27      134.60      8.22 o 
   4   1   1       24.45       23.67      6.10 o 
   5   1   1       59.63       83.35     18.68 o 
  -6   2   1        5.40       17.44     11.69 o 
  -5   2   1        8.43        7.23     11.13 o 
  -4   2   1       65.26       58.45      6.51 o 
  -3   2   1      241.92      218.95      8.29 o 
  -2   2   1      242.37      251.54      7.48 o 
  -1   2   1      278.17      278.01      7.82 o 
   0   2   1      308.50      352.91      4.90 o 
   1   2   1      277.63      260.35      6.66 o 
   2   2   1      242.92      249.65      6.50 o 
   3   2   1      242.24      213.67      7.34 o 
   4   2   1       65.25       65.84      6.95 o 
   5   2   1        8.40       19.99      5.67 o 
  -5   3   1        4.89        5.38     10.39 o 
  -4   3   1        3.84        2.02      4.26 o 
  -3   3   1      116.27      116.85      7.33 o 
  -2   3   1       34.26       44.81      4.49 o 
  -1   3   1      481.61      472.36      9.16 o 
   0   3   1      206.96      212.99      4.54 o 
   1   3   1      481.84      481.66     11.25 o 
   2   3   1       34.11       37.30      3.98 o 
   3   3   1      116.48      134.63      8.09 o 
   4   3   1        3.87        0.78      4.40 o 
   5   3   1        4.84       19.95      6.15 o 
  -5   4   1       10.30       22.45     13.54 o 
  -4   4   1       30.41       31.32      5.97 o 
  -3   4   1       53.41       64.86      6.93 o 
  -2   4   1       41.18       50.48      6.49 o 
  -1   4   1      689.08      672.13     12.19 o 
   0   4   1      915.21      970.50     12.40 o 
   1   4   1      689.82      688.99     12.42 o 
   2   4   1       41.21       48.83      5.17 o 
   3   4   1       53.40       58.67      7.76 o 
   4   4   1       30.39       36.42      6.39 o 
   5   4   1       10.25       15.51      5.81 o 
  -5   5   1       17.20        8.53     10.20 o 
  -4   5   1        3.72        9.00      5.33 o 
  -3   5   1       70.59       74.28      7.19 o 
  -2   5   1       37.35       49.21      5.49 o 
  -1   5   1      118.28      124.59      6.24 o 
   0   5   1      107.41      129.85      8.09 o 
   1   5   1      118.29      115.83      6.28 o 
   2   5   1       37.22       49.70      5.72 o 
   3   5   1       70.51       76.10      7.53 o 
   4   5   1        3.75        9.06      5.43 o 
   5   5   1       17.15       17.79      6.04 o 
  -5   6   1       17.25       15.77     13.36 o 
  -4   6   1      104.62      104.93      9.67 o 
  -3   6   1      206.72      198.81     10.02 o 
  -2   6   1      330.16      315.63     10.70 o 
  -1   6   1      436.56      430.14     11.26 o 
   0   6   1        0.19        2.20      3.16 o 
   1   6   1      435.77      441.28     11.42 o 
   2   6   1      330.30      329.52     17.19 o 
   3   6   1      207.00      200.03     10.51 o 
   4   6   1      104.70       97.41     10.71 o 
   5   6   1       17.27       23.75      8.40 o 
  -5   7   1        5.00       12.80     14.10 o 
  -4   7   1       95.82       97.03     12.16 o 
  -3   7   1       94.84      100.78      8.87 o 
  -2   7   1       19.48       13.25      5.47 o 
  -1   7   1      156.96      168.24      8.25 o 
   0   7   1        9.83       14.74      6.54 o 
   1   7   1      157.23      164.39     10.07 o 
   2   7   1       19.40       21.85      5.94 o 
   3   7   1       94.81       96.75      9.64 o 
   4   7   1       95.74       85.23      9.59 o 
   5   7   1        5.00       -4.08     17.44 o 
  -4   8   1        0.27       -1.33      6.51 o 
  -3   8   1        8.00        9.20      6.01 o 
  -2   8   1      143.59      140.50     10.07 o 
  -1   8   1      144.51      141.87      9.16 o 
   0   8   1        9.06        2.95      6.23 o 
   1   8   1      144.41      156.71     11.03 o 
   2   8   1      143.26      132.05     16.17 o 
   3   8   1        7.95        8.61      5.64 o 
   4   8   1        0.27        7.38      6.99 o 
  -4   9   1       13.92       25.17      7.79 o 
  -3   9   1       25.72       28.03      7.35 o 
  -2   9   1       28.98       32.21      6.72 o 
  -1   9   1       89.66       92.78     11.81 o 
   0   9   1       29.25       36.92      8.92 o 
   1   9   1       89.55       77.40     10.53 o 
   2   9   1       28.97       25.78      7.81 o 
   3   9   1       25.85       22.81      8.33 o 
   4   9   1       13.88        8.16     17.53 o 
  -3  10   1        0.96       12.15      8.46 o 
  -2  10   1       22.30       37.10      8.68 o 
  -1  10   1       23.41       31.89     13.73 o 
   0  10   1        6.82       12.62      8.18 o 
   1  10   1       23.46       28.93     21.52 o 
   2  10   1       22.36       41.80      8.93 o 
   3  10   1        0.97        1.80      8.56 o 
  -2  11   1        3.44        3.24      9.00 o 
  -1  11   1       11.04       29.25      9.94 o 
   0  11   1        1.46       10.12     10.94 o 
   1  11   1       10.99       16.49      8.82 o 
   2  11   1        3.40       10.79      7.11 o 
   0  12   1        2.45       25.48     10.76 o 
   1   0   2      181.13      188.37      5.50 o 
   2   0   2      101.58      101.19      5.17 o 
   3   0   2        8.27        2.73      3.35 o 
   4   0   2       46.70       51.46      6.44 o 
   5   0   2      296.85      285.78     18.03 o 
  -5   1   2       69.34       84.59     18.36 o 
  -4   1   2        5.74       11.78      5.88 o 
  -3   1   2      258.92      259.62     10.65 o 
  -2   1   2       31.04       31.70      3.87 o 
  -1   1   2      155.49      129.62      4.02 o 
   0   1   2     1648.81     1574.61     13.68 o 
   1   1   2      155.58      140.16      4.29 o 
   2   1   2       31.14       33.23      8.18 o 
   3   1   2      259.21      257.81     10.60 o 
   4   1   2        5.71        4.49      5.01 o 
   5   1   2       69.34      108.80     16.42 o 
  -6   2   2       25.87       65.50     23.00 o 
  -5   2   2       54.35       41.55     15.21 o 
  -4   2   2       21.16       18.08      4.75 o 
  -3   2   2      854.36      815.03     15.54 o 
  -2   2   2      158.98      169.83      6.72 o 
  -1   2   2     2499.97     2477.49     25.44 o 
   0   2   2     4164.54     3895.12     39.13 o 
   1   2   2     2500.59     2441.54     26.48 o 
   2   2   2      158.84      160.52      4.77 o 
   3   2   2      854.76      823.62     14.55 o 
   4   2   2       21.17       24.49      5.49 o 
   5   2   2       54.27       66.80     10.54 o 
  -5   3   2       16.80       17.99     12.61 o 
  -4   3   2       14.55       18.27      5.02 o 
  -3   3   2      200.54      204.71      8.30 o 
  -2   3   2      919.98      911.77     15.05 o 
  -1   3   2      136.18      144.99      5.39 o 
   0   3   2     3663.65     3547.45     45.70 o 
   1   3   2      135.83      141.14      7.55 o 
   2   3   2      919.90      920.45     11.37 o 
   3   3   2      200.72      198.29      9.75 o 
   4   3   2       14.59       13.39      5.16 o 
   5   3   2       16.85       23.84      6.29 o 
  -5   4   2        5.03       23.74     12.80 o 
  -4   4   2       41.99       37.65      6.20 o 
  -3   4   2       51.94       49.62      5.91 o 
  -2   4   2      602.85      601.00     12.60 o 
  -1   4   2      384.37      369.21      8.76 o 
   0   4   2     1992.47     2007.86     32.65 o 
   1   4   2      384.00      367.81      9.13 o 
   2   4   2      602.62      604.35     13.36 o 
   3   4   2       52.06       46.86      6.22 o 
   4   4   2       42.01       50.13      7.12 o 
   5   4   2        5.03       11.50      5.67 o 
  -5   5   2       19.55       10.20     12.24 o 
  -4   5   2      203.94      187.62     10.43 o 
  -3   5   2      112.97       99.85      7.78 o 
  -2   5   2       47.64       43.56      5.31 o 
  -1   5   2     1172.13     1194.15     22.47 o 
   0   5   2      164.05      194.34      5.75 o 
   1   5   2     1171.57     1203.74     25.97 o 
   2   5   2       47.61       52.89      5.79 o 
   3   5   2      112.84      126.08     11.51 o 
   4   5   2      204.00      183.40     14.49 o 
   5   5   2       19.62       14.38      7.34 o 
  -5   6   2       13.64       31.72     15.21 o 
  -4   6   2       23.62       33.52      7.33 o 
  -3   6   2      277.40      258.87     11.06 o 
  -2   6   2       39.21       45.10      7.31 o 
  -1   6   2       12.85       11.30      4.12 o 
   0   6   2      103.93      116.44      5.21 o 
   1   6   2       12.82       18.26      4.31 o 
   2   6   2       39.39       45.20      6.06 o 
   3   6   2      277.38      266.64     11.40 o 
   4   6   2       23.60       24.21      6.93 o 
   5   6   2       13.64       16.30      7.99 o 
  -4   7   2       17.98       22.72      7.23 o 
  -3   7   2      339.00      300.03     14.33 o 
  -2   7   2      363.25      345.17     11.95 o 
  -1   7   2       54.41       58.76      6.25 o 
   0   7   2       12.17       24.23      8.25 o 
   1   7   2       54.42       70.68     12.03 o 
   2   7   2      363.06      348.89     12.26 o 
   3   7   2      338.70      315.94     12.72 o 
   4   7   2       17.99       17.58     10.67 o 
  -4   8   2       16.21       12.75      7.03 o 
  -3   8   2       77.84       80.23      9.08 o 
  -2   8   2      207.78      200.51     11.97 o 
  -1   8   2      127.32      115.76      8.42 o 
   0   8   2       22.56       29.90      8.33 o 
   1   8   2      127.10      136.78     10.64 o 
   2   8   2      207.87      179.21     19.06 o 
   3   8   2       77.93       90.92     10.80 o 
   4   8   2       16.22        5.66     15.76 o 
  -4   9   2       17.51       20.34     12.99 o 
  -3   9   2       41.46       48.11      9.50 o 
  -2   9   2       10.21        8.84      5.79 o 
  -1   9   2       23.13       21.36      8.80 o 
   0   9   2       10.40       10.70      7.26 o 
   1   9   2       23.19       29.70      7.45 o 
   2   9   2       10.19        3.55      6.12 o 
   3   9   2       41.54       38.23      9.14 o 
   4   9   2       17.49        8.99      9.99 o 
  -3  10   2        5.47        7.13      6.61 o 
  -2  10   2       10.20       16.35      8.18 o 
  -1  10   2       96.65      105.86     13.04 o 
   0  10   2      119.06      108.27     13.05 o 
   1  10   2       96.95       97.63     11.35 o 
   2  10   2       10.17        7.92     11.60 o 
   3  10   2        5.44        4.15     11.73 o 
  -2  11   2       10.21       31.22     12.15 o 
  -1  11   2       17.70       40.41     10.45 o 
   0  11   2        0.73       10.63      8.15 o 
   1  11   2       17.70       26.25     14.01 o 
   2  11   2       10.21       18.24      8.21 o 
   0  12   2       24.14       33.35     10.34 o 
   1   0   3      756.90      692.19     14.42 o 
   2   0   3      195.59      198.86      7.64 o 
   3   0   3       33.03       37.26      6.12 o 
   4   0   3       44.09       55.71      7.65 o 
   5   0   3       57.00       85.93      9.93 o 
  -5   1   3      159.68      190.70     25.04 o 
  -4   1   3       74.87       74.63      7.26 o 
  -3   1   3       79.84       94.76      6.33 o 
  -2   1   3      129.71      126.81      4.70 o 
  -1   1   3     2956.69     2874.70     31.67 o 
   0   1   3      129.51      125.08      2.84 o 
   1   1   3     2958.74     2943.85     33.35 o 
   2   1   3      129.78      128.54      5.58 o 
   3   1   3       79.91       80.02      7.29 o 
   4   1   3       74.63       88.94      8.55 o 
   5   1   3      159.51      187.19     30.79 o 
  -6   2   3        8.82       50.26     10.24 o 
  -5   2   3       84.45       97.39     20.03 o 
  -4   2   3       12.52       17.50      8.97 o 
  -3   2   3      116.25      124.55      6.45 o 
  -2   2   3     1479.13     1501.17     20.80 o 
  -1   2   3       67.07       68.73      3.71 o 
   0   2   3      227.27      237.78      4.68 o 
   1   2   3       67.09       68.53      3.05 o 
   2   2   3     1479.32     1475.92     17.45 o 
   3   2   3      116.06      118.36      5.50 o 
   4   2   3       12.47       18.72      5.55 o 
   5   2   3       84.39      107.48     12.36 o 
  -5   3   3        1.85       10.76     10.94 o 
  -4   3   3       35.07       24.49      5.29 o 
  -3   3   3       99.89      106.84      7.41 o 
  -2   3   3       47.10       51.24      4.53 o 
  -1   3   3     1324.64     1305.03     16.59 o 
   0   3   3      458.37      420.10      6.95 o 
   1   3   3     1325.01     1287.69     15.55 o 
   2   3   3       47.04       52.09      3.36 o 
   3   3   3       99.84       92.02      7.21 o 
   4   3   3       35.09       33.27      6.29 o 
   5   3   3        1.86       10.88      6.18 o 
  -5   4   3       14.36       15.21     12.06 o 
  -4   4   3       32.83       35.07      6.14 o 
  -3   4   3       90.68       91.65      7.31 o 
  -2   4   3      176.51      176.02      7.00 o 
  -1   4   3      230.01      232.53      7.12 o 
   0   4   3      680.40      709.59     10.31 o 
   1   4   3      230.50      248.56      4.76 o 
   2   4   3      175.79      168.54      7.62 o 
   3   4   3       90.56       76.58      7.03 o 
   4   4   3       32.84       32.81      6.43 o 
   5   4   3       14.38       31.98      8.09 o 
  -5   5   3        5.31        7.61     11.32 o 
  -4   5   3       11.47        9.40      5.32 o 
  -3   5   3       12.33       10.72      4.95 o 
  -2   5   3       87.96       89.05      6.59 o 
  -1   5   3      193.87      194.26      7.27 o 
   0   5   3      548.97      532.41      9.48 o 
   1   5   3      194.09      193.18      5.98 o 
   2   5   3       87.95       96.97      7.14 o 
   3   5   3       12.27       15.90      5.47 o 
   4   5   3       11.39       17.83      6.37 o 
   5   5   3        5.30       11.38     10.16 o 
  -5   6   3       10.20        3.52     10.02 o 
  -4   6   3       37.71       30.49      6.67 o 
  -3   6   3      142.32      145.35     11.22 o 
  -2   6   3      195.53      186.51      8.63 o 
  -1   6   3        4.55       -4.37      3.29 o 
   0   6   3       33.86       44.86      4.07 o 
   1   6   3        4.60        6.74      4.47 o 
   2   6   3      195.50      188.13      9.07 o 
   3   6   3      142.52      149.94     11.57 o 
   4   6   3       37.75       42.22      8.33 o 
   5   6   3       10.17       12.55      7.98 o 
  -4   7   3      177.64      148.56     20.03 o 
  -3   7   3       72.06       70.62      8.09 o 
  -2   7   3      171.60      173.39      9.35 o 
  -1   7   3      172.85      182.99      8.61 o 
   0   7   3       57.27       59.98      7.25 o 
   1   7   3      173.10      165.69      9.93 o 
   2   7   3      171.73      171.84     12.10 o 
   3   7   3       72.09       77.16      9.84 o 
   4   7   3      177.76      160.60     17.59 o 
  -4   8   3       10.37      -10.51      9.25 o 
  -3   8   3        6.98        0.01      5.46 o 
  -2   8   3       69.44       86.24      8.15 o 
  -1   8   3       90.02       94.11      7.76 o 
   0   8   3       33.24       31.35      8.31 o 
   1   8   3       89.96       93.84      9.59 o 
   2   8   3       69.23       78.85     13.25 o 
   3   8   3        7.02       -2.28      8.60 o 
   4   8   3       10.39       14.58     12.27 o 
  -4   9   3       11.51       33.14     11.25 o 
  -3   9   3       13.95       14.40      6.44 o 
  -2   9   3       41.54       39.27      5.84 o 
  -1   9   3       39.78       35.49      9.17 o 
   0   9   3      180.87      148.20     13.70 o 
   1   9   3       39.83       34.69      7.53 o 
   2   9   3       41.41       35.72     12.40 o 
   3   9   3       13.89       25.67      8.43 o 
   4   9   3       11.48        8.54     10.58 o 
  -3  10   3        2.77       22.76     10.23 o 
  -2  10   3        8.02       14.46      9.46 o 
  -1  10   3       47.67       47.65     10.09 o 
   0  10   3       18.36       16.40      8.48 o 
   1  10   3       47.76       61.71      9.72 o 
   2  10   3        8.10        3.51      7.07 o 
   3  10   3        2.76        7.35      7.45 o 
  -2  11   3       25.82       35.59     17.16 o 
  -1  11   3       37.15       47.39     10.65 o 
   0  11   3        1.14        2.57      7.21 o 
   1  11   3       37.21       39.89     12.99 o 
   2  11   3       25.83       32.20      8.99 o 
   0  12   3       38.88       74.95     13.12 o 
   0   0   4     1412.32     1415.57     30.05 o 
   1   0   4        6.44        1.65      2.77 o 
   2   0   4        0.27        1.52      2.54 o 
   3   0   4        0.76        4.00      3.13 o 
   4   0   4        1.82        3.50      4.69 o 
   5   0   4        5.51       19.78      7.11 o 
  -5   1   4      145.48      132.62     21.80 o 
  -4   1   4      145.29      114.83     17.99 o 
  -3   1   4       95.01       93.83      5.15 o 
  -2   1   4      479.10      504.03      8.58 o 
  -1   1   4     6891.20     6747.94     55.21 o 
   0   1   4     2554.07     2476.96     21.14 o 
   1   1   4     6893.94     6710.87    128.43 o 
   2   1   4      479.20      510.42     16.72 o 
   3   1   4       95.09       82.43      6.88 o 
   4   1   4      145.51      144.10      9.79 o 
   5   1   4      145.45       97.02     18.92 o 
   6   1   4       20.73       90.79     29.77 o 
  -5   2   4       62.22       80.67     32.28 o 
  -4   2   4      123.01      106.95     11.23 o 
  -3   2   4      285.76      280.32      8.64 o 
  -2   2   4      338.51      378.54     10.24 o 
  -1   2   4     2100.01     2070.01     19.87 o 
   0   2   4      213.91      182.33      7.27 o 
   1   2   4     2099.78     2064.60     24.80 o 
   2   2   4      337.96      367.41      9.71 o 
   3   2   4      285.48      276.82      8.12 o 
   4   2   4      123.00      126.05     10.63 o 
   5   2   4       62.12       62.29      8.73 o 
  -5   3   4       31.65       24.86     12.80 o 
  -4   3   4       22.24       20.30      7.75 o 
  -3   3   4       20.22       19.96      4.23 o 
  -2   3   4       65.81       79.21      7.66 o 
  -1   3   4      275.46      253.45      6.33 o 
   0   3   4      131.64      118.19      5.72 o 
   1   3   4      274.91      258.25      5.30 o 
   2   3   4       65.88       77.60      4.41 o 
   3   3   4       20.30       14.93      5.57 o 
   4   3   4       22.34       23.03      6.83 o 
   5   3   4       31.62       50.94     12.53 o 
  -5   4   4       11.28       20.03     13.54 o 
  -4   4   4       11.01       13.01      8.19 o 
  -3   4   4       14.08       11.09      4.24 o 
  -2   4   4      475.16      486.32     10.97 o 
  -1   4   4      147.17      138.01      5.60 o 
   0   4   4       11.59       15.15      2.62 o 
   1   4   4      146.56      142.06      6.43 o 
   2   4   4      474.75      468.10     17.73 o 
   3   4   4       14.06        9.82      4.64 o 
   4   4   4       11.09       10.93      6.18 o 
   5   4   4       11.29       16.33      7.14 o 
  -5   5   4       25.75       25.23     14.47 o 
  -4   5   4       39.58       36.55     10.35 o 
  -3   5   4      189.35      196.93     15.77 o 
  -2   5   4      107.97      108.56      9.77 o 
  -1   5   4      110.11      115.43      5.61 o 
   0   5   4      350.74      352.10      7.73 o 
   1   5   4      110.04      114.84      4.26 o 
   2   5   4      107.98      109.92      8.56 o 
   3   5   4      189.64      187.76     11.44 o 
   4   5   4       39.58       39.52      8.44 o 
   5   5   4       25.69       28.25     14.07 o 
  -5   6   4        4.99       39.34     14.56 o 
  -4   6   4       12.15       -1.57      7.87 o 
  -3   6   4      234.42      232.06     15.61 o 
  -2   6   4      512.28      469.53     12.71 o 
  -1   6   4      183.35      167.28      6.64 o 
   0   6   4      530.51      510.47     10.06 o 
   1   6   4      183.40      178.17      9.13 o 
   2   6   4      512.76      458.78     15.05 o 
   3   6   4      234.48      208.03     11.81 o 
   4   6   4       12.19        9.31      9.37 o 
   5   6   4        4.97        8.79      7.09 o 
  -4   7   4       57.56       57.82     12.84 o 
  -3   7   4      161.95      162.07     10.52 o 
  -2   7   4       90.85      106.29      8.52 o 
  -1   7   4       84.70       79.03      6.72 o 
   0   7   4      363.26      364.85     13.46 o 
   1   7   4       84.94      104.94      9.09 o 
   2   7   4       90.77       92.34      9.35 o 
   3   7   4      161.77      133.20     11.61 o 
   4   7   4       57.53       49.33      9.51 o 
  -4   8   4       16.51       39.52     21.05 o 
  -3   8   4       52.69       50.54      7.87 o 
  -2   8   4      131.34      120.79     12.39 o 
  -1   8   4       24.35       25.56      6.91 o 
   0   8   4      309.34      278.97     15.15 o 
   1   8   4       24.31       30.10      6.95 o 
   2   8   4      131.11      129.39     11.16 o 
   3   8   4       52.88       46.65      9.25 o 
   4   8   4       16.54        8.49      8.18 o 
  -4   9   4       18.07       37.91      8.76 o 
  -3   9   4       29.70       32.50      6.11 o 
  -2   9   4       82.00      101.82      8.06 o 
  -1   9   4       65.80       76.13     10.88 o 
   0   9   4       54.46       51.34     12.52 o 
   1   9   4       65.80       60.75      9.82 o 
   2   9   4       81.83       76.34     10.11 o 
   3   9   4       29.70       31.92      8.85 o 
   4   9   4       18.11       33.33      9.62 o 
  -3  10   4       12.56       29.57      7.37 o 
  -2  10   4       10.49       19.76      8.29 o 
  -1  10   4        0.64        6.98      7.71 o 
   0  10   4       92.26       97.89     12.79 o 
   1  10   4        0.65       -6.10      6.56 o 
   2  10   4       10.47       13.02      7.86 o 
   3  10   4       12.48       10.77      7.92 o 
  -2  11   4       24.61       30.86     11.96 o 
  -1  11   4       13.26       16.92      8.60 o 
   0  11   4       33.88       34.79     10.23 o 
   1  11   4       13.24       27.16     13.36 o 
   2  11   4       24.71       14.64      8.57 o 
   1   0   5    18524.03    18395.83    184.63 o 
   2   0   5      259.92      270.16      7.48 o 
   3   0   5        1.75        4.40      3.21 o 
   4   0   5        0.08       -3.03      4.47 o 
   5   0   5        9.35       22.02     11.05 o 
  -5   1   5       94.50      124.40     14.03 o 
  -4   1   5       24.42       26.36     17.53 o 
  -3   1   5      215.08      213.08      6.25 o 
  -2   1   5      462.26      472.07      7.56 o 
  -1   1   5     6950.46     6969.24     50.84 o 
   0   1   5     1721.19     1517.88     19.52 o 
   1   1   5     6954.34     7000.38     74.11 o 
   2   1   5      462.64      470.99     11.76 o 
   3   1   5      215.08      208.97      9.43 o 
   4   1   5       24.44       20.74      5.82 o 
   5   1   5       94.51       89.60     18.36 o 
   6   1   5        6.25       61.05     26.99 o 
  -5   2   5       16.18       19.92      7.41 o 
  -4   2   5        5.19       11.20      7.07 o 
  -3   2   5      227.42      214.54      7.48 o 
  -2   2   5      614.67      642.43     10.13 o 
  -1   2   5      158.59      159.60      4.28 o 
   0   2   5      555.45      535.17      7.50 o 
   1   2   5      157.88      157.45      4.62 o 
   2   2   5      614.72      635.14     13.89 o 
   3   2   5      227.46      216.91      8.17 o 
   4   2   5        5.17       14.58      6.16 o 
   5   2   5       16.10       30.65      7.37 o 
  -5   3   5       16.90       22.19     12.06 o 
  -4   3   5       37.58       36.17     14.10 o 
  -3   3   5      106.43      106.84      6.59 o 
  -2   3   5      178.70      184.07      5.94 o 
  -1   3   5      708.49      722.65     11.66 o 
   0   3   5     1044.45     1044.73     12.45 o 
   1   3   5      708.70      735.23     10.67 o 
   2   3   5      178.68      183.06      5.62 o 
   3   3   5      106.52      100.42      8.80 o 
   4   3   5       37.55       35.60      7.36 o 
   5   3   5       16.96       27.73      7.84 o 
  -5   4   5        2.36       12.51     10.57 o 
  -4   4   5       49.51       55.65     16.32 o 
  -3   4   5      105.73      103.14      7.10 o 
  -2   4   5      485.20      492.05     12.50 o 
  -1   4   5        9.73       11.91      2.84 o 
   0   4   5       41.05       39.47      3.41 o 
   1   4   5        9.72       10.69      2.32 o 
   2   4   5      485.23      490.57     14.80 o 
   3   4   5      105.64      102.19      9.20 o 
   4   4   5       49.57       57.10      8.64 o 
   5   4   5        2.35       14.54      6.93 o 
  -5   5   5        2.05       21.70     19.66 o 
  -4   5   5      122.37       96.46     20.22 o 
  -3   5   5       22.82       22.70      5.89 o 
  -2   5   5      135.33      136.98      6.54 o 
  -1   5   5      240.13      243.45      7.07 o 
   0   5   5       29.32       31.60      3.53 o 
   1   5   5      240.27      246.20      6.06 o 
   2   5   5      135.28      131.85     15.77 o 
   3   5   5       23.00       21.53      6.41 o 
   4   5   5      122.32      104.01     11.06 o 
   5   5   5        2.05       11.44      7.52 o 
  -5   6   5       36.36       57.23     15.77 o 
  -4   6   5       15.21       12.89      6.91 o 
  -3   6   5      162.07      145.03     14.40 o 
  -2   6   5       38.67       40.41      5.19 o 
  -1   6   5        5.45        6.35      4.07 o 
   0   6   5        7.06        6.90      2.98 o 
   1   6   5        5.51       11.21      4.90 o 
   2   6   5       38.72       39.51      7.18 o 
   3   6   5      161.83      179.49     14.28 o 
   4   6   5       15.22       11.31      7.12 o 
   5   6   5       36.38       34.08     10.09 o 
  -4   7   5      116.88      124.25     19.39 o 
  -3   7   5      176.20      170.96     12.58 o 
  -2   7   5        6.92        1.48      3.67 o 
  -1   7   5      300.97      271.68      9.89 o 
   0   7   5       69.46       88.04      8.33 o 
   1   7   5      300.95      288.83     12.13 o 
   2   7   5        6.89        4.76      5.97 o 
   3   7   5      176.17      184.87     24.55 o 
   4   7   5      116.87       98.72     12.03 o 
  -4   8   5        5.45       25.97      7.98 o 
  -3   8   5       20.93       17.50      5.58 o 
  -2   8   5      240.11      241.66      9.70 o 
  -1   8   5      251.49      231.53      9.71 o 
   0   8   5      140.71      142.96     13.53 o 
   1   8   5      251.43      226.08     11.86 o 
   2   8   5      240.21      239.05     12.83 o 
   3   8   5       20.98       26.97      8.44 o 
   4   8   5        5.47        6.59      8.29 o 
  -3   9   5       10.98       15.11      5.43 o 
  -2   9   5       43.63       47.04      6.85 o 
  -1   9   5        6.36       12.87      7.57 o 
   0   9   5        4.75       11.01      7.67 o 
   1   9   5        6.38        5.14      5.95 o 
   2   9   5       43.64       39.55      8.74 o 
   3   9   5       11.05        9.69      8.71 o 
  -3  10   5       11.81       34.99     11.09 o 
  -2  10   5        2.11        9.33      9.00 o 
  -1  10   5       14.96       16.53      8.24 o 
   0  10   5      130.51      138.10     14.43 o 
   1  10   5       14.91       15.22      7.14 o 
   2  10   5        2.12        0.54      6.59 o 
   3  10   5       11.91       17.01      8.73 o 
  -2  11   5        8.61       24.82     13.54 o 
  -1  11   5       47.65       46.26     10.47 o 
   0  11   5       21.57       32.94     10.30 o 
   1  11   5       47.64       52.59     11.73 o 
   2  11   5        8.60       15.53      8.39 o 
   0   0   6     1060.25     1114.32     37.47 o 
   1   0   6     7807.53     7701.09     93.19 o 
   2   0   6      597.59      552.95     18.68 o 
   3   0   6        1.70        4.63      4.25 o 
   4   0   6      130.31      141.39     22.79 o 
   5   0   6       31.13       49.89     10.45 o 
  -5   1   6       17.15       23.09      7.82 o 
  -4   1   6        3.34        6.08      5.48 o 
  -3   1   6       49.94       48.16      3.77 o 
  -2   1   6      348.81      377.06      6.49 o 
  -1   1   6     2957.36     2983.90     30.49 o 
   0   1   6      151.03      150.40      3.99 o 
   1   1   6     2959.03     2996.62     36.05 o 
   2   1   6      348.82      368.50     13.66 o 
   3   1   6       50.01       49.77      6.17 o 
   4   1   6        3.32        7.41      5.07 o 
   5   1   6       17.12       23.19     13.36 o 
  -5   2   6       15.54       20.78     15.40 o 
  -4   2   6       75.05       75.21     11.54 o 
  -3   2   6        3.36        4.44      2.92 o 
  -2   2   6      615.84      638.83      9.97 o 
  -1   2   6      870.75      920.16     10.81 o 
   0   2   6      381.16      382.19      6.52 o 
   1   2   6      871.04      900.01     12.61 o 
   2   2   6      615.09      638.31     11.01 o 
   3   2   6        3.37        0.50      3.21 o 
   4   2   6       74.87       76.39      9.24 o 
   5   2   6       15.48       41.73     12.86 o 
  -5   3   6       30.85       64.05     12.04 o 
  -4   3   6      142.55      136.32     16.88 o 
  -3   3   6       25.07       26.54      4.12 o 
  -2   3   6       87.49       95.26      5.11 o 
  -1   3   6      545.02      574.91      9.11 o 
   0   3   6     1484.50     1519.24     16.41 o 
   1   3   6      544.46      585.86     10.61 o 
   2   3   6       87.34       89.87      4.65 o 
   3   3   6       24.98       18.53      6.08 o 
   4   3   6      142.98      132.39     12.58 o 
   5   3   6       30.80       44.21     12.65 o 
  -5   4   6        0.16        4.41      9.92 o 
  -4   4   6       44.85       34.54      9.51 o 
  -3   4   6       78.93       81.42      5.94 o 
  -2   4   6       55.77       66.59      4.81 o 
  -1   4   6      121.19      125.01      5.78 o 
   0   4   6      784.42      822.34     11.74 o 
   1   4   6      121.60      128.22      4.70 o 
   2   4   6       55.63       48.85      7.80 o 
   3   4   6       79.13       81.41      8.72 o 
   4   4   6       44.95       57.46     10.31 o 
   5   4   6        0.16       10.34      6.60 o 
  -5   5   6       11.96       18.17      9.55 o 
  -4   5   6       19.75       24.60      9.05 o 
  -3   5   6        1.10        0.45      3.63 o 
  -2   5   6       78.92       91.82      5.99 o 
  -1   5   6       14.62       18.00      3.82 o 
   0   5   6        7.47        9.49      2.93 o 
   1   5   6       14.62       14.13      2.75 o 
   2   5   6       78.85       88.81      8.06 o 
   3   5   6        1.13       -5.34      4.86 o 
   4   5   6       19.71       18.00      7.60 o 
   5   5   6       12.00       18.05      7.94 o 
  -5   6   6       26.83       48.39     22.91 o 
  -4   6   6       54.20       71.58     15.21 o 
  -3   6   6      126.85      125.69      9.19 o 
  -2   6   6      386.97      366.68     10.18 o 
  -1   6   6       47.35       53.45      5.59 o 
   0   6   6      332.70      309.96      8.11 o 
   1   6   6       47.46       51.93      6.73 o 
   2   6   6      386.95      385.35     14.13 o 
   3   6   6      126.93      124.67     11.11 o 
   4   6   6       54.23       65.38     13.00 o 
   5   6   6       26.75       34.97      9.87 o 
  -4   7   6        8.16       24.53     10.39 o 
  -3   7   6      106.86      102.06      7.82 o 
  -2   7   6      105.57      119.66      7.63 o 
  -1   7   6      143.85      143.59      8.17 o 
   0   7   6       24.06       24.00      6.06 o 
   1   7   6      143.83      153.27     10.69 o 
   2   7   6      105.38      128.80     19.92 o 
   3   7   6      106.79      108.79     11.38 o 
   4   7   6        8.16       19.66      8.50 o 
  -4   8   6        8.10       20.31     13.63 o 
  -3   8   6       14.45       28.80      6.00 o 
  -2   8   6       40.71       56.34      6.22 o 
  -1   8   6      265.44      262.22     10.26 o 
   0   8   6      109.71      110.43      9.70 o 
   1   8   6      265.36      251.58     12.37 o 
   2   8   6       40.55       52.87      8.49 o 
   3   8   6       14.33        9.89      7.05 o 
   4   8   6        8.08       10.48      8.04 o 
  -3   9   6       32.78       40.19      6.52 o 
  -2   9   6       54.15       68.92      7.62 o 
  -1   9   6        8.03        5.90      8.81 o 
   0   9   6        0.50       -1.11      8.44 o 
   1   9   6        7.99       15.39      6.93 o 
   2   9   6       54.17       57.00     13.85 o 
   3   9   6       32.77       40.38      9.90 o 
  -3  10   6       10.61       16.57      8.15 o 
  -2  10   6       45.62       52.89     14.01 o 
  -1  10   6        7.13       20.02      8.50 o 
   0  10   6        2.70       19.95      8.58 o 
   1  10   6        7.15        5.29      6.48 o 
   2  10   6       45.65       64.74     24.88 o 
   3  10   6       10.60       -1.43      8.54 o 
  -2  11   6       14.40       35.82     10.06 o 
  -1  11   6        1.56       16.00      8.51 o 
   0  11   6       84.00       76.35     12.43 o 
   1  11   6        1.54        3.08      6.79 o 
   2  11   6       14.46       14.89     14.31 o 
   1   0   7     1142.01     1099.27     17.94 o 
   2   0   7      319.73      281.86      9.92 o 
   3   0   7       89.14       96.90     11.57 o 
   4   0   7      354.52      313.83     14.15 o 
   5   0   7       34.84       40.76      8.07 o 
  -5   1   7        7.90       20.93      8.16 o 
  -4   1   7      339.30      307.15     14.40 o 
  -3   1   7        4.21       -0.09      3.71 o 
  -2   1   7       16.75       25.92      2.44 o 
  -1   1   7      248.05      230.78      7.92 o 
   0   1   7      777.37      758.90      9.40 o 
   1   1   7      247.87      240.09      7.61 o 
   2   1   7       16.66       15.01      4.07 o 
   3   1   7        4.16        3.12      3.73 o 
   4   1   7      339.47      311.10     13.48 o 
   5   1   7        7.90        8.90     11.87 o 
  -5   2   7       32.78       41.30     10.49 o 
  -4   2   7       72.02       50.48     10.21 o 
  -3   2   7       21.49       14.91      4.73 o 
  -2   2   7      885.82      889.03     14.00 o 
  -1   2   7       39.99       39.59      4.12 o 
   0   2   7     1753.85     1760.88     17.76 o 
   1   2   7       40.06       34.00      3.26 o 
   2   2   7      886.08      889.64     17.99 o 
   3   2   7       21.41       28.02      4.67 o 
   4   2   7       71.85       81.71     16.70 o 
   5   2   7       32.74       43.52      8.34 o 
  -5   3   7       23.35       35.66     10.30 o 
  -4   3   7      199.56      176.91     55.09 o 
  -3   3   7        1.87       -0.55      4.41 o 
  -2   3   7       42.19       59.92      4.16 o 
  -1   3   7     2241.10     2294.89     27.42 o 
   0   3   7      875.07      819.79     11.05 o 
   1   3   7     2241.72     2290.51     23.46 o 
   2   3   7       42.02       55.01      4.29 o 
   3   3   7        1.86       -6.05      4.19 o 
   4   3   7      199.62      168.54     14.85 o 
   5   3   7       23.29       31.24      8.02 o 
  -5   4   7        4.02       16.36     11.50 o 
  -4   4   7       28.20       31.10      9.50 o 
  -3   4   7       42.72       55.69      7.64 o 
  -2   4   7      313.92      300.86      7.88 o 
  -1   4   7      411.15      437.84     13.02 o 
   0   4   7      299.06      318.28      7.12 o 
   1   4   7      411.13      425.35      8.25 o 
   2   4   7      314.64      304.18      8.97 o 
   3   4   7       42.78       27.33      6.80 o 
   4   4   7       28.24       31.44      7.79 o 
   5   4   7        4.01       13.16      7.45 o 
  -5   5   7        7.54       25.25      9.06 o 
  -4   5   7       16.71       37.84     10.02 o 
  -3   5   7       18.83       20.67      6.49 o 
  -2   5   7      183.82      197.80      7.20 o 
  -1   5   7      147.75      158.03      6.81 o 
   0   5   7      816.86      802.67     12.54 o 
   1   5   7      147.51      152.88      5.56 o 
   2   5   7      183.94      192.05     10.10 o 
   3   5   7       18.84       22.17      6.95 o 
   4   5   7       16.67       13.13      7.03 o 
   5   5   7        7.54       20.83      8.27 o 
  -5   6   7       12.82       38.97     17.90 o 
  -4   6   7       52.99       47.36     14.28 o 
  -3   6   7       79.54       68.35      8.91 o 
  -2   6   7      619.24      613.34     13.06 o 
  -1   6   7      173.06      159.05      7.48 o 
   0   6   7       44.97       44.73      4.40 o 
   1   6   7      173.50      164.28      9.17 o 
   2   6   7      619.09      613.56     17.84 o 
   3   6   7       79.41       82.79      9.77 o 
   4   6   7       52.90       41.01      9.04 o 
   5   6   7       12.84       16.61      8.53 o 
  -4   7   7       14.52       17.76      9.92 o 
  -3   7   7       65.50       67.85      9.46 o 
  -2   7   7       80.20       79.77      6.67 o 
  -1   7   7       34.13       38.06      5.53 o 
   0   7   7        3.09        5.41      5.20 o 
   1   7   7       34.08       29.18      7.99 o 
   2   7   7       80.09       75.36      9.16 o 
   3   7   7       65.51       55.69      9.23 o 
   4   7   7       14.51       10.68      7.53 o 
  -4   8   7       19.42       29.53      9.04 o 
  -3   8   7       28.82       52.65     14.87 o 
  -2   8   7       86.75       99.57      9.34 o 
  -1   8   7       93.64       96.28      8.86 o 
   0   8   7        9.51       18.74      6.31 o 
   1   8   7       93.59       89.72      9.53 o 
   2   8   7       86.69      100.69     13.63 o 
   3   8   7       28.89       21.62      8.43 o 
   4   8   7       19.47       18.79      9.89 o 
  -3   9   7       19.15       23.16      7.43 o 
  -2   9   7      111.02      104.98      8.80 o 
  -1   9   7      131.01      127.64     13.07 o 
   0   9   7       23.48       22.59      8.44 o 
   1   9   7      130.91      115.18     10.88 o 
   2   9   7      110.94      103.21     11.24 o 
   3   9   7       19.11       16.62      8.40 o 
  -3  10   7       53.83       61.55     13.73 o 
  -2  10   7       20.53       32.34     12.71 o 
  -1  10   7        9.16       19.06      8.27 o 
   0  10   7       74.17       79.76     12.26 o 
   1  10   7        9.12       11.64      7.03 o 
   2  10   7       20.55       18.40      8.02 o 
   3  10   7       53.79       62.60     14.23 o 
  -2  11   7       18.13       34.26      9.13 o 
  -1  11   7       30.44       33.21      9.49 o 
   0  11   7        2.17       22.72      9.71 o 
   1  11   7       30.50       51.38     12.85 o 
   2  11   7       18.11       18.47      8.38 o 
   0   0   8       58.19       67.71      5.21 o 
   1   0   8      179.09      172.42      8.59 o 
   2   0   8     1013.58     1033.06     17.70 o 
   3   0   8       16.02       16.66      5.28 o 
   4   0   8      368.12      370.43     17.53 o 
   5   0   8       13.44       29.56      7.64 o 
  -5   1   8       10.99       25.78      8.79 o 
  -4   1   8       63.86       69.08     11.56 o 
  -3   1   8       63.68       66.05      7.56 o 
  -2   1   8       18.67       19.66      2.18 o 
  -1   1   8      188.64      197.13     10.07 o 
   0   1   8     1369.91     1278.15     14.47 o 
   1   1   8      188.91      199.97      7.32 o 
   2   1   8       18.61       18.26      4.30 o 
   3   1   8       63.53       65.49      7.43 o 
   4   1   8       63.85       64.58      8.15 o 
   5   1   8       11.00       15.77     11.50 o 
  -5   2   8       17.30       18.64      9.83 o 
  -4   2   8      471.19      460.18     22.10 o 
  -3   2   8        8.61       13.82      6.43 o 
  -2   2   8      151.06      150.31      4.75 o 
  -1   2   8       12.80       21.41      2.69 o 
   0   2   8      106.21      101.93      3.97 o 
   1   2   8       12.69        9.75      2.65 o 
   2   2   8      151.30      135.27      8.06 o 
   3   2   8        8.53        7.77      3.92 o 
   4   2   8      471.10      448.86     21.63 o 
   5   2   8       17.32       34.06      7.76 o 
  -5   3   8        7.78       20.71     15.49 o 
  -4   3   8        3.79       13.76      7.61 o 
  -3   3   8       90.60       83.60     11.50 o 
  -2   3   8      179.13      175.52      5.61 o 
  -1   3   8      502.42      545.55     10.29 o 
   0   3   8        5.78        5.13      2.41 o 
   1   3   8      501.99      547.67      9.52 o 
   2   3   8      178.98      181.93      6.28 o 
   3   3   8       90.60       97.69      9.39 o 
   4   3   8        3.75        9.93      6.48 o 
   5   3   8        7.78       22.16      7.69 o 
  -5   4   8       54.94       52.64     11.74 o 
  -4   4   8       11.35       16.30      8.00 o 
  -3   4   8      133.10      145.98     14.42 o 
  -2   4   8       94.04       96.46      7.31 o 
  -1   4   8      578.85      610.85     11.87 o 
   0   4   8       61.02       62.69      4.19 o 
   1   4   8      577.79      602.73     10.36 o 
   2   4   8       93.99      106.41      6.45 o 
   3   4   8      133.09      126.18     11.23 o 
   4   4   8       11.41       15.98      7.27 o 
   5   4   8       54.89       57.71      9.99 o 
  -5   5   8        1.90       24.03      8.80 o 
  -4   5   8        6.68        6.14      7.18 o 
  -3   5   8      181.36      193.31     16.66 o 
  -2   5   8      248.19      249.08      7.94 o 
  -1   5   8      311.14      296.05      8.98 o 
   0   5   8        1.94       -0.15      2.43 o 
   1   5   8      310.94      297.65      9.90 o 
   2   5   8      247.83      247.32     17.59 o 
   3   5   8      181.60      175.99     13.30 o 
   4   5   8        6.64        6.20      6.97 o 
   5   5   8        1.91       11.18      7.45 o 
  -5   6   8       31.75       36.86     12.52 o 
  -4   6   8       23.35       43.75     11.54 o 
  -3   6   8       57.80       54.62     11.36 o 
  -2   6   8      227.76      219.16      8.17 o 
  -1   6   8      224.16      194.91      8.13 o 
   0   6   8        1.30       -1.78      2.71 o 
   1   6   8      224.29      203.10     10.06 o 
   2   6   8      227.96      224.69     11.66 o 
   3   6   8       57.78       45.49      8.36 o 
   4   6   8       23.43       29.41     12.00 o 
   5   6   8       31.71       37.82     10.14 o 
  -4   7   8       49.60       70.83     14.08 o 
  -3   7   8        1.09        5.91      7.61 o 
  -2   7   8       32.43       34.15      5.86 o 
  -1   7   8       12.49       15.58      4.59 o 
   0   7   8       59.55       55.52      7.22 o 
   1   7   8       12.50       13.78      6.16 o 
   2   7   8       32.48       33.69      7.47 o 
   3   7   8        1.13       12.15      7.03 o 
   4   7   8       49.69       43.28     10.12 o 
  -4   8   8       29.63       47.21     11.54 o 
  -3   8   8        5.61       14.95      9.18 o 
  -2   8   8        4.14        4.91      4.40 o 
  -1   8   8      144.73      133.69      9.37 o 
   0   8   8      445.69      412.93     14.84 o 
   1   8   8      144.63      161.99     11.87 o 
   2   8   8        4.15       -0.41      8.75 o 
   3   8   8        5.62        6.26      7.49 o 
   4   8   8       29.62       22.05     10.71 o 
  -3   9   8       10.27       26.30      8.64 o 
  -2   9   8       18.46       28.19      5.86 o 
  -1   9   8       97.05      100.57     12.38 o 
   0   9   8        0.03        4.88      5.63 o 
   1   9   8       96.96       94.04     10.38 o 
   2   9   8       18.39       19.65     10.93 o 
   3   9   8       10.23       -0.52      7.01 o 
  -3  10   8        0.97       25.43      8.54 o 
  -2  10   8        0.72       11.29      7.16 o 
  -1  10   8        4.86        6.12      9.09 o 
   0  10   8        0.65        1.84      7.15 o 
   1  10   8        4.78        8.73      7.96 o 
   2  10   8        0.70       -1.92      6.71 o 
   3  10   8        0.98        7.09      7.95 o 
  -1  11   8        6.34       16.62      8.63 o 
   0  11   8        3.27       17.78      9.38 o 
   1  11   8        6.38        7.61      7.21 o 
   1   0   9      458.73      443.81     11.18 o 
   2   0   9     1357.30     1291.40     23.57 o 
   3   0   9       25.64       39.44      8.24 o 
   4   0   9      228.43      209.73     12.83 o 
   5   0   9       11.82       10.02      9.88 o 
  -5   1   9        2.63       16.06      7.63 o 
  -4   1   9       66.12       63.67      9.04 o 
  -3   1   9      171.66      166.10     10.42 o 
  -2   1   9     1461.72     1479.65     31.11 o 
  -1   1   9     1473.14     1543.74     29.47 o 
   0   1   9        5.00        4.32      2.12 o 
   1   1   9     1472.60     1562.69     23.58 o 
   2   1   9     1462.91     1500.53     25.24 o 
   3   1   9      172.11      170.48      9.51 o 
   4   1   9       66.01       67.29      8.43 o 
   5   1   9        2.65        5.01     10.57 o 
  -5   2   9       18.78       29.20     17.07 o 
  -4   2   9      166.68      173.49     25.41 o 
  -3   2   9       29.62       34.40      7.95 o 
  -2   2   9      601.32      614.12      9.09 o 
  -1   2   9      712.42      731.24     11.72 o 
   0   2   9      907.73      887.34     11.57 o 
   1   2   9      712.84      700.61     11.16 o 
   2   2   9      600.56      603.72     13.20 o 
   3   2   9       29.77       27.22      4.96 o 
   4   2   9      166.50      156.36     15.65 o 
   5   2   9       18.76       41.19      8.55 o 
  -5   3   9       12.82       33.76     14.10 o 
  -4   3   9        2.32        1.71      6.55 o 
  -3   3   9       24.11       19.59      7.74 o 
  -2   3   9       35.36       41.70      3.64 o 
  -1   3   9      351.19      376.50      7.36 o 
   0   3   9       50.09       63.47      5.28 o 
   1   3   9      350.83      360.63      7.98 o 
   2   3   9       35.20       41.26      4.25 o 
   3   3   9       24.09       20.26      6.34 o 
   4   3   9        2.31        6.71      6.12 o 
   5   3   9       12.84       27.78      8.12 o 
  -5   4   9        1.35       17.95      8.93 o 
  -4   4   9       14.81       16.41      8.32 o 
  -3   4   9       81.13       68.79     10.95 o 
  -2   4   9       67.72       65.75      5.56 o 
  -1   4   9       42.33       51.92      4.05 o 
   0   4   9        1.52        2.11      2.40 o 
   1   4   9       42.26       55.19      4.78 o 
   2   4   9       67.61       77.08      5.28 o 
   3   4   9       81.38       68.07      8.75 o 
   4   4   9       14.84       15.04      6.66 o 
   5   4   9        1.33       12.92      6.91 o 
  -5   5   9        6.92       20.49      9.03 o 
  -4   5   9        6.65       15.32      8.33 o 
  -3   5   9       51.67       59.53     11.02 o 
  -2   5   9       23.65       29.99      4.71 o 
  -1   5   9       97.42      107.82      6.54 o 
   0   5   9       87.55       91.34      5.29 o 
   1   5   9       97.77      107.15      6.26 o 
   2   5   9       23.68       25.27      6.34 o 
   3   5   9       51.50       59.11      8.76 o 
   4   5   9        6.67        4.64      6.42 o 
   5   5   9        6.90       18.81      8.53 o 
  -5   6   9       19.58       37.39     25.69 o 
  -4   6   9       46.74       43.08     11.84 o 
  -3   6   9       80.72       87.11     12.84 o 
  -2   6   9      187.03      181.84     13.76 o 
  -1   6   9      141.14      136.30      7.78 o 
   0   6   9       25.83       32.49      4.36 o 
   1   6   9      141.28      131.09     17.26 o 
   2   6   9      187.23      156.84     11.35 o 
   3   6   9       80.73       78.53      9.81 o 
   4   6   9       46.69       43.40      9.38 o 
   5   6   9       19.59       26.89      9.04 o 
  -4   7   9       21.18       35.47     10.43 o 
  -3   7   9       19.56       42.51     22.54 o 
  -2   7   9        4.76        6.58      4.55 o 
  -1   7   9      432.57      409.32     12.09 o 
   0   7   9      209.33      229.64     10.87 o 
   1   7   9      431.99      434.51     15.02 o 
   2   7   9        4.73       -2.08      5.32 o 
   3   7   9       19.61       21.17      7.69 o 
   4   7   9       21.15       21.44      8.53 o 
  -4   8   9        8.22       28.24      9.50 o 
  -3   8   9        9.85       10.50      8.07 o 
  -2   8   9        7.45       11.76      5.03 o 
  -1   8   9       47.33       62.97      6.87 o 
   0   8   9      244.29      240.24     11.78 o 
   1   8   9       47.25       40.84      7.74 o 
   2   8   9        7.49       10.13      7.67 o 
   3   8   9        9.88       -2.72      8.45 o 
   4   8   9        8.28       -1.24      9.28 o 
  -3   9   9       23.05       42.72     10.68 o 
  -2   9   9       51.09       55.57      9.29 o 
  -1   9   9       83.07       72.69     12.99 o 
   0   9   9      166.30      131.24     10.95 o 
   1   9   9       83.26       72.85      9.73 o 
   2   9   9       51.04       53.42     12.37 o 
   3   9   9       23.06       17.06     10.93 o 
  -2  10   9        1.46       24.17      7.72 o 
  -1  10   9        4.81        6.39      7.30 o 
   0  10   9       25.02       47.24     13.36 o 
   1  10   9        4.78       -0.88      6.13 o 
   2  10   9        1.44       -5.05      6.74 o 
  -1  11   9        0.26       19.06      8.48 o 
   0  11   9       10.97       19.28      9.50 o 
   1  11   9        0.26        3.17      6.51 o 
   0   0  10     2801.06     2725.64     40.93 o 
   1   0  10      207.51      218.39      8.34 o 
   2   0  10       26.66       28.22      5.17 o 
   3   0  10        0.11        0.56      3.96 o 
   4   0  10       27.55       34.41      7.53 o 
   5   0  10        1.72        8.83      6.15 o 
  -5   1  10        1.90       18.89      8.24 o 
  -4   1  10       53.67       55.67      8.60 o 
  -3   1  10      107.47      119.76      9.71 o 
  -2   1  10     2788.54     2787.70     41.07 o 
  -1   1  10      308.36      325.73      6.78 o 
   0   1  10      574.77      605.48      9.12 o 
   1   1  10      308.37      331.15      9.86 o 
   2   1  10     2789.83     2832.65     59.36 o 
   3   1  10      107.55       99.00      8.47 o 
   4   1  10       53.67       74.45      8.79 o 
   5   1  10        1.89       14.28     12.43 o 
  -5   2  10       39.54       36.86     20.96 o 
  -4   2  10      111.13      114.36     18.36 o 
  -3   2  10        1.15        4.79      5.61 o 
  -2   2  10      423.77      403.72     16.37 o 
  -1   2  10      140.30      163.95      5.85 o 
   0   2  10       31.06       34.22      3.23 o 
   1   2  10      140.24      156.12      5.65 o 
   2   2  10      424.19      412.12     12.26 o 
   3   2  10        1.14        2.56      3.94 o 
   4   2  10      110.75      125.51     18.64 o 
   5   2  10       39.55       40.44      8.21 o 
  -5   3  10        2.55       13.98     13.45 o 
  -4   3  10       26.34       24.68     11.22 o 
  -3   3  10        5.85        2.84      5.94 o 
  -2   3  10       59.50       66.06      6.09 o 
  -1   3  10       39.07       39.88      3.31 o 
   0   3  10        0.15       -2.76      2.17 o 
   1   3  10       38.94       32.29      3.76 o 
   2   3  10       59.48       57.47      4.96 o 
   3   3  10        5.85       10.77      5.69 o 
   4   3  10       26.38       33.34      7.96 o 
   5   3  10        2.54       14.20     11.04 o 
  -5   4  10       49.00       51.78     12.00 o 
  -4   4  10       17.24       13.57      7.82 o 
  -3   4  10       33.80       30.61      8.87 o 
  -2   4  10      159.65      154.73     11.42 o 
  -1   4  10      207.55      214.19      6.36 o 
   0   4  10      210.89      219.33      6.39 o 
   1   4  10      207.39      220.18      6.78 o 
   2   4  10      159.64      147.70      6.57 o 
   3   4  10       33.85       27.70      7.21 o 
   4   4  10       17.35        9.37      6.54 o 
   5   4  10       49.03       50.14      9.76 o 
  -5   5  10        2.56       14.68     13.45 o 
  -4   5  10        5.01        9.86     11.41 o 
  -3   5  10       21.60       22.63     12.15 o 
  -2   5  10      453.02      470.19     12.31 o 
  -1   5  10      400.48      393.71     17.75 o 
   0   5  10        7.11       12.94      3.34 o 
   1   5  10      400.34      410.28      9.36 o 
   2   5  10      453.54      446.74     15.44 o 
   3   5  10       21.53       22.87      6.90 o 
   4   5  10        4.98        6.88      6.88 o 
   5   5  10        2.57        3.57      7.30 o 
  -4   6  10       61.88       72.08     13.32 o 
  -3   6  10       35.67       35.74     10.32 o 
  -2   6  10       44.12       53.59      6.20 o 
  -1   6  10       12.36       10.63      4.29 o 
   0   6  10       50.68       59.68      5.15 o 
   1   6  10       12.38        9.61      5.45 o 
   2   6  10       44.01       58.78      8.34 o 
   3   6  10       35.72       46.99      8.79 o 
   4   6  10       61.95       64.20     10.62 o 
  -4   7  10       24.93       43.54     20.13 o 
  -3   7  10       35.32       60.11     12.06 o 
  -2   7  10       49.23       63.30     10.12 o 
  -1   7  10      119.15      116.52      8.01 o 
   0   7  10      624.54      618.73     17.12 o 
   1   7  10      119.21      109.94      9.69 o 
   2   7  10       49.11       43.32      8.09 o 
   3   7  10       35.29       24.00      8.40 o 
   4   7  10       24.93       31.52     13.73 o 
  -4   8  10        1.29       15.98      9.32 o 
  -3   8  10       25.01       35.19     10.43 o 
  -2   8  10       25.49       29.10      7.40 o 
  -1   8  10       82.13      100.66      9.29 o 
   0   8  10      157.18      151.78     11.58 o 
   1   8  10       81.96       89.36      9.76 o 
   2   8  10       25.49       34.91      8.34 o 
   3   8  10       25.02       23.94      7.89 o 
   4   8  10        1.27      -10.15      6.77 o 
  -3   9  10       23.47       34.92     10.47 o 
  -2   9  10        0.89        7.73      8.80 o 
  -1   9  10       72.17       65.82     10.75 o 
   0   9  10        0.00       -3.41      5.70 o 
   1   9  10       72.17       78.46     10.10 o 
   2   9  10        0.91        1.42      9.60 o 
   3   9  10       23.43       29.59     13.27 o 
  -2  10  10        6.36        9.28     12.99 o 
  -1  10  10        1.76        2.43      6.85 o 
   0  10  10       23.75       24.61     14.65 o 
   1  10  10        1.78        3.22      6.65 o 
   2  10  10        6.41        3.69      9.13 o 
  -1  11  10       10.53       41.98      9.81 o 
   0  11  10       15.51       29.82     16.05 o 
   1  11  10       10.51       10.88      7.46 o 
   1   0  11      702.12      708.89     15.31 o 
   2   0  11       30.56       21.68      7.99 o 
   3   0  11      247.24      240.54     11.60 o 
   4   0  11       79.84       79.81      9.31 o 
   5   0  11        8.88       15.31      6.74 o 
  -5   1  11        7.59       24.54      9.11 o 
  -4   1  11       90.02       85.55     10.12 o 
  -3   1  11       23.08       18.00      5.69 o 
  -2   1  11     1317.75     1264.63     24.83 o 
  -1   1  11      973.42     1054.13     12.18 o 
   0   1  11       46.93       45.96      3.41 o 
   1   1  11      974.32     1016.73     18.96 o 
   2   1  11     1318.30     1301.40     24.09 o 
   3   1  11       23.12       25.08      6.29 o 
   4   1  11       90.01       82.82      9.32 o 
   5   1  11        7.57        9.09     12.99 o 
  -5   2  11       55.77       62.39     11.96 o 
  -4   2  11       74.25       66.37     11.61 o 
  -3   2  11      141.30      168.21     14.43 o 
  -2   2  11       71.08       77.63      9.17 o 
  -1   2  11       59.14       71.25      3.45 o 
   0   2  11       11.49       14.69      2.72 o 
   1   2  11       59.04       76.64      6.95 o 
   2   2  11       71.21       82.45      6.33 o 
   3   2  11      141.36      138.84      9.37 o 
   4   2  11       74.27       75.66     12.65 o 
   5   2  11       55.70       70.77     10.06 o 
  -5   3  11        6.45        5.79      6.09 o 
  -4   3  11       42.72       29.06     11.69 o 
  -3   3  11       77.63       81.69     11.46 o 
  -2   3  11      128.64      143.34     11.38 o 
  -1   3  11      228.91      230.43      5.99 o 
   0   3  11      757.44      756.13     11.55 o 
   1   3  11      229.36      223.72      6.91 o 
   2   3  11      128.43      132.73      8.97 o 
   3   3  11       77.82       67.04      9.78 o 
   4   3  11       42.56       40.32      8.28 o 
   5   3  11        6.48       20.79      7.48 o 
  -5   4  11       32.99       50.73     12.35 o 
  -4   4  11        3.38        5.67      7.52 o 
  -3   4  11       22.34       20.71      7.63 o 
  -2   4  11       14.95       11.77      6.23 o 
  -1   4  11       33.00       39.46      3.88 o 
   0   4  11      205.06      196.12      6.28 o 
   1   4  11       33.04       31.48      5.08 o 
   2   4  11       15.13       16.30      3.90 o 
   3   4  11       22.23       19.11      6.40 o 
   4   4  11        3.36       -0.72      5.79 o 
   5   4  11       32.99       37.72      9.26 o 
  -5   5  11        6.52       10.48      7.79 o 
  -4   5  11        3.19        9.33      7.97 o 
  -3   5  11       75.32       76.91     12.26 o 
  -2   5  11       96.81       88.82     12.50 o 
  -1   5  11      217.80      218.42      8.71 o 
   0   5  11       69.24       67.44      5.03 o 
   1   5  11      217.90      222.15      7.29 o 
   2   5  11       96.81       82.99     11.08 o 
   3   5  11       75.57       69.02      9.37 o 
   4   5  11        3.16        6.24      6.76 o 
   5   5  11        6.55       12.04      8.09 o 
  -4   6  11        2.45       13.47      8.18 o 
  -3   6  11       67.45       68.42     12.18 o 
  -2   6  11      101.52       99.30      9.50 o 
  -1   6  11      158.25      148.38     11.67 o 
   0   6  11       37.88       37.97      4.55 o 
   1   6  11      157.82      167.36     12.98 o 
   2   6  11      101.35       96.11     11.68 o 
   3   6  11       67.43       75.03     12.35 o 
   4   6  11        2.48       12.17      7.52 o 
  -4   7  11       57.80       67.37     13.99 o 
  -3   7  11       71.44       79.00     13.25 o 
  -2   7  11       13.41       10.47      5.87 o 
  -1   7  11      331.48      318.16     10.93 o 
   0   7  11        6.97       14.13      5.96 o 
   1   7  11      331.52      328.25     13.78 o 
   2   7  11       13.38       18.31      6.79 o 
   3   7  11       71.30       55.12      9.76 o 
   4   7  11       57.79       69.65     11.59 o 
  -4   8  11       29.99       57.93     13.34 o 
  -3   8  11        0.19        6.77      7.45 o 
  -2   8  11       47.31       52.22      8.42 o 
  -1   8  11       79.44       84.47      7.63 o 
   0   8  11        3.54        9.13      5.81 o 
   1   8  11       79.51       81.18     14.89 o 
   2   8  11       47.36       36.95      8.61 o 
   3   8  11        0.18       -1.37      6.96 o 
   4   8  11       30.03       16.62     12.00 o 
  -3   9  11        1.14       20.40     10.85 o 
  -2   9  11       51.77       57.07      9.17 o 
  -1   9  11       20.86       32.56      8.91 o 
   0   9  11       63.73       51.98      8.25 o 
   1   9  11       20.95       16.78     10.86 o 
   2   9  11       51.83       48.01      9.42 o 
   3   9  11        1.14        2.03      9.66 o 
  -1  10  11       12.00       32.60      8.82 o 
   0  10  11        0.00        5.35      7.86 o 
   1  10  11       12.00       16.93     11.77 o 
   2  10  11       10.27       13.81     10.77 o 
  -1  11  11       35.66       56.77     11.21 o 
   0  11  11       31.47       59.44     22.82 o 
   1  11  11       35.73       41.29      9.00 o 
   0   0  12       82.05       82.72      8.72 o 
   1   0  12       29.36       30.35      4.68 o 
   2   0  12      248.77      254.78     10.62 o 
   3   0  12      209.34      211.23     11.50 o 
   4   0  12       24.76       28.60      7.21 o 
   5   0  12       13.21       16.78      6.85 o 
  -5   1  12        8.65       18.73      8.31 o 
  -4   1  12       35.50       41.81      8.55 o 
  -3   1  12      313.67      317.72     13.84 o 
  -2   1  12      279.96      289.92     11.61 o 
  -1   1  12      102.79      115.00      3.75 o 
   0   1  12       21.32       20.74      2.91 o 
   1   1  12      102.86      121.90      7.19 o 
   2   1  12      280.11      298.06     12.65 o 
   3   1  12      313.92      300.40     16.82 o 
   4   1  12       35.43       30.49      7.20 o 
   5   1  12        8.66        4.64     10.76 o 
  -5   2  12        4.63       26.51      9.42 o 
  -4   2  12       25.63       36.04     10.39 o 
  -3   2  12      131.66      173.66     14.68 o 
  -2   2  12       36.75       41.67      7.67 o 
  -1   2  12      409.70      409.57      7.04 o 
   0   2  12      107.37      119.97      4.82 o 
   1   2  12      409.35      398.78      9.07 o 
   2   2  12       36.72       49.68      5.61 o 
   3   2  12      131.37      134.07     11.83 o 
   4   2  12       25.64       26.79      9.30 o 
   5   2  12        4.64       19.35     12.45 o 
  -5   3  12       23.82       30.69     10.27 o 
  -4   3  12       15.18       10.90      7.88 o 
  -3   3  12       10.61        4.24      6.66 o 
  -2   3  12      108.77      108.88     10.88 o 
  -1   3  12      913.82      894.02     12.34 o 
   0   3  12     1594.22     1568.41     20.48 o 
   1   3  12      913.13      872.38     16.28 o 
   2   3  12      108.98      108.10      7.41 o 
   3   3  12       10.60       10.65      6.07 o 
   4   3  12       15.13       17.40      6.90 o 
   5   3  12       23.83       59.37     10.12 o 
  -5   4  12        9.14       14.20      7.34 o 
  -4   4  12        8.94       14.04      8.25 o 
  -3   4  12      116.30      120.03     13.64 o 
  -2   4  12       94.46      105.54     19.94 o 
  -1   4  12      118.26      115.35      5.45 o 
   0   4  12       11.92        9.74      3.16 o 
   1   4  12      118.18      123.84      6.18 o 
   2   4  12       94.58      106.11      6.63 o 
   3   4  12      116.36      116.08     10.90 o 
   4   4  12        8.92       12.66      7.53 o 
   5   4  12        9.16       25.37      8.04 o 
  -5   5  12        3.95       14.90     12.24 o 
  -4   5  12        0.46       12.45      8.07 o 
  -3   5  12       84.88      102.26     18.46 o 
  -2   5  12        6.29       10.08      6.82 o 
  -1   5  12      379.32      376.58     11.06 o 
   0   5  12      115.37      115.59      9.04 o 
   1   5  12      379.99      373.67     10.71 o 
   2   5  12        6.24        3.14      5.35 o 
   3   5  12       84.70       95.31     10.68 o 
   4   5  12        0.45       11.52      7.52 o 
   5   5  12        3.94       23.62      8.54 o 
  -4   6  12       45.13       60.27     12.94 o 
  -3   6  12       57.02       52.66     29.96 o 
  -2   6  12       95.20      100.15     26.06 o 
  -1   6  12       73.86       71.27      6.50 o 
   0   6  12       16.48       20.07      4.33 o 
   1   6  12       73.86       68.04      8.27 o 
   2   6  12       95.31       85.97      9.58 o 
   3   6  12       57.07       46.33      9.06 o 
   4   6  12       45.03       44.11      9.78 o 
  -4   7  12       16.05       27.27     11.09 o 
  -3   7  12        4.87       16.40      8.73 o 
  -2   7  12        9.55       19.55      8.08 o 
  -1   7  12      158.41      146.86      9.09 o 
   0   7  12      487.42      490.10     16.44 o 
   1   7  12      158.16      133.49     10.91 o 
   2   7  12        9.56       11.78      6.94 o 
   3   7  12        4.85       11.60      7.31 o 
   4   7  12       16.10       18.43      8.69 o 
  -3   8  12       10.49       20.84      9.55 o 
  -2   8  12        4.36       11.40      7.35 o 
  -1   8  12       15.32       23.06      5.57 o 
   0   8  12      324.06      311.92     13.42 o 
   1   8  12       15.32       21.98      7.29 o 
   2   8  12        4.34        4.55      8.24 o 
   3   8  12       10.47       13.88      8.14 o 
  -3   9  12       59.43       67.26     13.09 o 
  -2   9  12        6.57       24.13      9.08 o 
  -1   9  12       39.89       36.58      8.77 o 
   0   9  12      188.49      167.78     28.83 o 
   1   9  12       39.76       43.64      8.87 o 
   2   9  12        6.56       11.99      9.38 o 
   3   9  12       59.46       60.04     11.03 o 
  -1  10  12        2.99       11.39      7.52 o 
   0  10  12       55.34       67.74     13.30 o 
   1  10  12        2.97        5.73      6.79 o 
   2  10  12        5.98       -1.32     10.27 o 
   0  11  12        1.77       22.59      9.12 o 
   1   0  13       36.15       34.97      5.12 o 
   2   0  13        0.87        1.57      3.84 o 
   3   0  13       21.76       25.04      6.43 o 
   4   0  13       31.54       38.22      7.99 o 
   5   0  13        0.65        8.52      7.00 o 
  -5   1  13       15.56       19.41      8.72 o 
  -4   1  13       13.42       12.41      7.87 o 
  -3   1  13      742.22      712.30     20.83 o 
  -2   1  13       42.03       59.95      7.04 o 
  -1   1  13       78.85       72.39      6.49 o 
   0   1  13      391.91      363.81      7.64 o 
   1   1  13       78.68       66.74      6.39 o 
   2   1  13       41.97       51.05      6.63 o 
   3   1  13      742.42      704.41     19.67 o 
   4   1  13       13.44       13.13      6.29 o 
   5   1  13       15.53        8.53     14.47 o 
  -5   2  13       14.54       15.70      8.66 o 
  -4   2  13       12.27       10.05      8.06 o 
  -3   2  13      322.08      308.53     18.09 o 
  -2   2  13       16.43       20.99      6.69 o 
  -1   2  13        4.46        4.22      4.23 o 
   0   2  13      610.57      607.27     10.28 o 
   1   2  13        4.49        2.10      2.80 o 
   2   2  13       16.37       19.55      4.74 o 
   3   2  13      322.25      299.00     13.31 o 
   4   2  13       12.26       11.20      8.53 o 
   5   2  13       14.58       36.42     17.04 o 
  -5   3  13       16.74       19.15      8.32 o 
  -4   3  13       19.19       28.30     11.22 o 
  -3   3  13      101.40       91.02     12.25 o 
  -2   3  13       34.84       39.12      8.19 o 
  -1   3  13      119.23      123.68      6.40 o 
   0   3  13        4.67        8.71      2.90 o 
   1   3  13      119.14      129.16      6.15 o 
   2   3  13       35.05       38.87      4.91 o 
   3   3  13      101.23       86.78      9.79 o 
   4   3  13       19.21       24.28     12.50 o 
   5   3  13       16.80       34.57      8.68 o 
  -5   4  13       10.61       23.85      9.17 o 
  -4   4  13        7.50        9.20      7.89 o 
  -3   4  13       26.85       23.75      8.58 o 
  -2   4  13      160.97      153.21     13.77 o 
  -1   4  13        4.14        5.11      2.93 o 
   0   4  13      583.47      601.56     11.18 o 
   1   4  13        4.17        5.04      3.26 o 
   2   4  13      161.31      150.42      9.53 o 
   3   4  13       26.79       23.28      8.07 o 
   4   4  13        7.53        8.84      6.55 o 
   5   4  13       10.58       22.63      8.32 o 
  -4   5  13        0.07        9.88      7.76 o 
  -3   5  13        4.99        4.87      6.71 o 
  -2   5  13       85.52      101.71     12.25 o 
  -1   5  13      162.45      160.17      6.72 o 
   0   5  13       36.99       34.91      4.73 o 
   1   5  13      162.36      168.04      7.17 o 
   2   5  13       85.63       80.29     11.29 o 
   3   5  13        5.04       -4.38      5.57 o 
   4   5  13        0.06        9.51      7.34 o 
  -4   6  13       34.43       47.38     12.17 o 
  -3   6  13       14.44       21.22      9.22 o 
  -2   6  13       34.64       39.81      9.66 o 
  -1   6  13       84.15       84.27      6.19 o 
   0   6  13        3.98        4.20      3.62 o 
   1   6  13       83.92       75.54      8.59 o 
   2   6  13       34.54       37.57      7.78 o 
   3   6  13       14.46       25.69      8.00 o 
   4   6  13       34.40       40.41     11.05 o 
  -4   7  13        7.30       14.38      9.18 o 
  -3   7  13       12.62       31.54      9.98 o 
  -2   7  13       27.75       16.21      8.06 o 
  -1   7  13       10.51       15.18      4.87 o 
   0   7  13       68.98       67.12      7.98 o 
   1   7  13       10.51       10.80      7.56 o 
   2   7  13       27.66       24.51      7.56 o 
   3   7  13       12.66        8.43     10.74 o 
   4   7  13        7.27       14.11     11.98 o 
  -3   8  13        0.27        3.95      7.95 o 
  -2   8  13       81.93       89.45     12.73 o 
  -1   8  13      162.24      171.14     13.63 o 
   0   8  13        2.35        2.12      5.69 o 
   1   8  13      162.12      147.22     16.02 o 
   2   8  13       82.02       93.02     11.52 o 
   3   8  13        0.27        0.30      7.56 o 
  -3   9  13        8.96       30.36      9.83 o 
  -2   9  13       28.37       45.36     11.13 o 
  -1   9  13       27.81       43.41     13.26 o 
   0   9  13        0.97       -1.20      5.82 o 
   1   9  13       27.82       24.48      8.13 o 
   2   9  13       28.49       24.55     17.20 o 
   3   9  13        8.94        0.15      7.96 o 
  -1  10  13        4.24       13.36     10.94 o 
   0  10  13       28.69       32.82     12.06 o 
   1  10  13        4.24        7.31      8.81 o 
   2  10  13       26.25       21.09     16.34 o 
   0   0  14      121.05      121.50      7.80 o 
   1   0  14       30.88       33.94      5.28 o 
   2   0  14      132.78      132.79     11.14 o 
   3   0  14      974.87      873.86     26.09 o 
   4   0  14        0.00        1.51      5.37 o 
   5   0  14        1.93       10.63      6.91 o 
  -5   1  14        1.53        3.99      7.27 o 
  -4   1  14        5.15       12.79      7.44 o 
  -3   1  14      369.86      380.70     23.97 o 
  -2   1  14       98.84      100.79      8.58 o 
  -1   1  14      296.36      310.38     13.63 o 
   0   1  14      290.28      317.67      7.35 o 
   1   1  14      296.58      310.22     10.96 o 
   2   1  14       98.50      107.99      8.55 o 
   3   1  14      369.77      343.41     14.23 o 
   4   1  14        5.18        6.46      6.06 o 
   5   1  14        1.52       17.99     14.47 o 
  -5   2  14        3.61       17.27      9.58 o 
  -4   2  14        8.80       11.17      8.05 o 
  -3   2  14      369.24      325.19     18.09 o 
  -2   2  14      148.77      162.51     11.81 o 
  -1   2  14       49.51       52.54      7.87 o 
   0   2  14      273.05      257.08      6.85 o 
   1   2  14       49.58       44.23      4.51 o 
   2   2  14      148.75      153.39      9.30 o 
   3   2  14      368.95      347.93     12.45 o 
   4   2  14        8.81       16.11      9.08 o 
   5   2  14        3.61       20.82      9.26 o 
  -5   3  14        3.12       16.25      8.87 o 
  -4   3  14        9.37       17.72      9.05 o 
  -3   3  14      144.84      140.29     37.19 o 
  -2   3  14      100.12       84.36     10.68 o 
  -1   3  14       84.67       87.15      9.56 o 
   0   3  14      347.76      348.87      8.32 o 
   1   3  14       84.93       79.74      5.49 o 
   2   3  14      100.21       90.56      6.55 o 
   3   3  14      144.67      123.91     15.44 o 
   4   3  14        9.41       14.73      7.14 o 
   5   3  14        3.12       23.16     10.14 o 
  -5   4  14        6.20        7.15      7.58 o 
  -4   4  14       40.56       39.91     10.75 o 
  -3   4  14        8.43       20.45      8.27 o 
  -2   4  14       23.26       24.37      8.13 o 
  -1   4  14        0.12       -2.65      3.26 o 
   0   4  14      367.05      401.74      9.37 o 
   1   4  14        0.11       -3.72      2.87 o 
   2   4  14       23.37       15.55      4.38 o 
   3   4  14        8.46        9.42      5.96 o 
   4   4  14       40.48       37.97     14.46 o 
   5   4  14        6.20       23.99     12.27 o 
  -4   5  14       29.51       38.35     11.54 o 
  -3   5  14       37.89       38.95     10.80 o 
  -2   5  14        2.55        0.31      6.22 o 
  -1   5  14      116.99      123.81      7.55 o 
   0   5  14      287.98      282.56      8.44 o 
   1   5  14      116.99      113.19      7.18 o 
   2   5  14        2.51        4.20      5.70 o 
   3   5  14       37.93       29.13      8.02 o 
   4   5  14       29.44       38.11      9.21 o 
  -4   6  14       14.39       19.62      9.18 o 
  -3   6  14        7.54        7.61      8.29 o 
  -2   6  14       34.79       35.89      9.61 o 
  -1   6  14      138.96      143.55      8.30 o 
   0   6  14       19.29       19.43      4.50 o 
   1   6  14      139.23      157.17     11.34 o 
   2   6  14       34.78       39.56      8.01 o 
   3   6  14        7.53       13.15      7.36 o 
   4   6  14       14.41       26.69      8.77 o 
  -4   7  14        4.71        6.14     10.30 o 
  -3   7  14        0.32        4.89      7.88 o 
  -2   7  14       57.20       54.99     11.09 o 
  -1   7  14       29.62       30.42      6.85 o 
   0   7  14      359.79      336.68     13.29 o 
   1   7  14       29.73       36.67      7.51 o 
   2   7  14       57.14       58.40      9.37 o 
   3   7  14        0.32        5.49      6.76 o 
   4   7  14        4.73        6.97     10.47 o 
  -3   8  14        0.37        3.50      7.24 o 
  -2   8  14        8.09       18.59      8.69 o 
  -1   8  14       70.35      106.93     12.52 o 
   0   8  14       16.87       14.46      6.57 o 
   1   8  14       70.21       83.39     12.04 o 
   2   8  14        8.12       14.44      8.04 o 
   3   8  14        0.38       -2.95      9.88 o 
  -2   9  14       11.26       10.03      8.16 o 
  -1   9  14       32.82       66.41     15.40 o 
   0   9  14       45.19       47.59     10.60 o 
   1   9  14       32.76       33.05      8.31 o 
   2   9  14       11.28       14.88     12.91 o 
  -1  10  14       11.70       21.70     12.99 o 
   0  10  14       15.08       32.00      9.82 o 
   1  10  14       11.68       10.33     11.77 o 
   2  10  14       13.64       15.95      8.95 o 
   1   0  15       47.63       57.96      6.45 o 
   2   0  15       13.30       11.98      5.17 o 
   3   0  15      342.00      284.90     24.89 o 
   4   0  15       12.45       12.28      6.74 o 
   5   0  15        6.23       11.99      6.68 o 
  -5   1  15       40.45       42.98     11.48 o 
  -4   1  15       23.73       28.27      9.24 o 
  -3   1  15      181.81      201.15     12.83 o 
  -2   1  15       25.43       25.44      5.88 o 
  -1   1  15      324.33      329.79     21.24 o 
   0   1  15      305.47      320.00      7.58 o 
   1   1  15      324.38      323.76     12.17 o 
   2   1  15       25.55       26.25      5.88 o 
   3   1  15      181.63      188.37     11.69 o 
   4   1  15       23.81       30.42     10.71 o 
   5   1  15       40.32       42.29     17.99 o 
  -5   2  15        1.01       11.32      8.52 o 
  -4   2  15        0.06        1.06      6.32 o 
  -3   2  15       48.94       41.24      9.89 o 
  -2   2  15       99.89      127.87     12.31 o 
  -1   2  15       14.87       20.62      6.36 o 
   0   2  15       69.11       80.39      6.15 o 
   1   2  15       14.78       21.61      3.91 o 
   2   2  15      100.21       97.45      8.30 o 
   3   2  15       49.02       46.27      6.56 o 
   4   2  15        0.06       17.59      8.65 o 
   5   2  15        1.00       38.53     16.45 o 
  -5   3  15        1.68        0.15      7.13 o 
  -4   3  15       14.27       22.00      9.00 o 
  -3   3  15       85.19       77.45     11.94 o 
  -2   3  15       88.57       62.50      9.84 o 
  -1   3  15       20.27       18.38      6.47 o 
   0   3  15      100.60      112.07      5.83 o 
   1   3  15       20.30       27.24      4.33 o 
   2   3  15       88.53       92.31      6.68 o 
   3   3  15       85.28       81.19      9.88 o 
   4   3  15       14.30       26.39      7.16 o 
   5   3  15        1.67       32.71      8.08 o 
  -4   4  15       16.01       16.24      8.90 o 
  -3   4  15       50.38       62.15     13.36 o 
  -2   4  15       14.85       24.32      8.81 o 
  -1   4  15       65.89       69.95      9.62 o 
   0   4  15       25.21       23.03      4.07 o 
   1   4  15       65.85       71.06      5.70 o 
   2   4  15       14.85       21.18      4.75 o 
   3   4  15       50.41       47.05      8.54 o 
   4   4  15       15.96       18.32      7.03 o 
  -4   5  15        8.30       20.00      9.08 o 
  -3   5  15       14.91       23.45     13.91 o 
  -2   5  15       12.34       11.96      7.50 o 
  -1   5  15      238.19      222.67     14.27 o 
   0   5  15      236.85      216.61      7.80 o 
   1   5  15      238.07      254.11      8.75 o 
   2   5  15       12.29        3.43      8.90 o 
   3   5  15       14.95       15.15      7.81 o 
   4   5  15        8.27       19.45      7.56 o 
  -4   6  15        5.68       15.46      9.83 o 
  -3   6  15        5.05       12.17      8.81 o 
  -2   6  15       77.16       84.34     18.46 o 
  -1   6  15       58.68       47.53      9.46 o 
   0   6  15      471.48      440.36     11.12 o 
   1   6  15       58.69       48.77      7.75 o 
   2   6  15       77.12       82.14     11.38 o 
   3   6  15        5.05        6.89      6.79 o 
   4   6  15        5.70        7.85      7.43 o 
  -3   7  15       16.49       14.20      8.61 o 
  -2   7  15        0.22       -0.52      7.07 o 
  -1   7  15       81.64       76.38     11.19 o 
   0   7  15       96.58      113.94      9.90 o 
   1   7  15       81.52       76.75      9.33 o 
   2   7  15        0.22       -1.13      6.56 o 
   3   7  15       16.57        8.28      7.56 o 
  -3   8  15       24.56       28.08     10.96 o 
  -2   8  15        3.06        6.08      9.18 o 
  -1   8  15       99.16      100.85     12.51 o 
   0   8  15       45.04       43.23     10.84 o 
   1   8  15       99.14      125.25     11.71 o 
   2   8  15        3.07        2.89      6.90 o 
   3   8  15       24.48       20.69      9.64 o 
  -2   9  15       57.59       48.86     11.58 o 
   0   9  15        1.13       -1.11     10.19 o 
   1   9  15       22.26       23.84     11.91 o 
   2   9  15       57.56       46.72     15.65 o 
   0  10  15        9.21        6.63      7.90 o 
   1  10  15       14.10       19.23     12.31 o 
   0   0  16      675.15      669.93     18.36 o 
   1   0  16        4.40        5.79      4.34 o 
   2   0  16        5.37        0.45      4.30 o 
   3   0  16      104.41      101.66     10.22 o 
   4   0  16       10.79       21.17      8.83 o 
   5   0  16       14.07       18.05      8.27 o 
  -5   1  16       28.76       30.37      9.93 o 
  -4   1  16        6.18        3.88      7.61 o 
  -3   1  16      274.38      252.23     13.41 o 
  -2   1  16      233.74      223.24     11.31 o 
  -1   1  16       66.50       67.43      9.46 o 
   0   1  16      867.62      871.91     13.35 o 
   1   1  16       66.47       67.09      7.16 o 
   2   1  16      233.75      220.33     10.90 o 
   3   1  16      274.11      246.98     13.80 o 
   4   1  16        6.17        2.48      9.55 o 
   5   1  16       28.74       44.34     18.36 o 
  -5   2  16       10.14       10.54      8.91 o 
  -4   2  16       13.65       16.24      8.32 o 
  -3   2  16      288.08      246.93     16.13 o 
  -2   2  16       79.56       82.61     14.93 o 
  -1   2  16       53.76       53.97      8.46 o 
   0   2  16      111.79      104.01      5.45 o 
   1   2  16       53.68       60.81      5.34 o 
   2   2  16       79.80       78.44      6.50 o 
   3   2  16      288.12      236.21     16.85 o 
   4   2  16       13.69       19.10      6.90 o 
   5   2  16       10.11       49.38      9.92 o 
  -4   3  16       12.66        4.30      7.98 o 
  -3   3  16        2.74        8.50      7.22 o 
  -2   3  16       68.41       68.95     10.54 o 
  -1   3  16       56.55       70.97     22.82 o 
   0   3  16        0.70        1.40      2.93 o 
   1   3  16       56.47       77.94      8.08 o 
   2   3  16       68.56       62.75      6.27 o 
   3   3  16        2.74        8.18      5.93 o 
   4   3  16       12.67       17.12      6.21 o 
  -4   4  16        5.35        8.84      7.99 o 
  -3   4  16       15.51       14.85      8.52 o 
  -2   4  16       19.36       15.02      7.55 o 
  -1   4  16      125.69      103.76     12.61 o 
   0   4  16        0.76        1.40      3.23 o 
   1   4  16      125.93      127.19      7.33 o 
   2   4  16       19.32       18.54      4.67 o 
   3   4  16       15.43        9.53      6.30 o 
   4   4  16        5.34       15.66      7.09 o 
  -4   5  16        2.69       15.83      8.68 o 
  -3   5  16        5.48        8.06      7.89 o 
  -2   5  16       70.27       80.05     11.80 o 
  -1   5  16      136.02      123.62     15.21 o 
   0   5  16        5.00       13.60      4.07 o 
   1   5  16      136.21      135.52      7.45 o 
   2   5  16       70.48       65.14      9.48 o 
   3   5  16        5.52        3.85      6.48 o 
   4   5  16        2.73        6.02      7.18 o 
  -4   6  16       29.33       35.68     11.56 o 
  -3   6  16        9.13        1.41      7.93 o 
  -2   6  16       29.73       33.20      9.95 o 
  -1   6  16       59.72       74.64     13.54 o 
   0   6  16        0.05        4.27      4.10 o 
   1   6  16       59.57       69.07      8.73 o 
   2   6  16       29.78       30.95      7.99 o 
   3   6  16        9.16       18.85      7.79 o 
   4   6  16       29.32       31.70      9.60 o 
  -3   7  16        0.32        1.16      9.83 o 
  -2   7  16       48.92       42.90     10.85 o 
  -1   7  16       40.27       28.50      8.72 o 
   0   7  16      199.28      201.76     11.45 o 
   1   7  16       40.19       30.14     13.23 o 
   2   7  16       48.89       43.13      8.77 o 
   3   7  16        0.32        5.26      9.63 o 
  -3   8  16        0.83        9.07     17.53 o 
  -2   8  16       25.22       25.57      9.14 o 
  -1   8  16        3.61        3.24      7.02 o 
   0   8  16       15.04       10.83      9.03 o 
   1   8  16        3.61        2.06      6.48 o 
   2   8  16       25.14       14.36      8.64 o 
   3   8  16        0.82       -6.19     10.78 o 
  -2   9  16        3.61        8.11     11.22 o 
   0   9  16       25.20       31.10     10.33 o 
   1   9  16      130.33      153.69     13.53 o 
   2   9  16        3.61        9.79      9.70 o 
   0  10  16        4.02        3.78     18.55 o 
   1  10  16        2.58        6.63     15.69 o 
   1   0  17        3.26        1.85      4.26 o 
   2   0  17        4.08        5.00      4.82 o 
   3   0  17        4.02       14.54      6.66 o 
   4   0  17        2.07       11.46      6.71 o 
   5   0  17       14.21       16.32     14.10 o 
  -5   1  17       12.24       18.71      9.58 o 
  -4   1  17       15.13       11.87     11.78 o 
  -3   1  17       12.42       13.73      7.10 o 
  -2   1  17      297.35      293.37     13.02 o 
  -1   1  17        3.33        5.53      5.42 o 
   0   1  17       84.67       94.69      5.85 o 
   1   1  17        3.36        3.57      4.25 o 
   2   1  17      297.53      265.51     12.29 o 
   3   1  17       12.45        7.36      5.87 o 
   4   1  17       15.10       13.55      6.54 o 
   5   1  17       12.19       22.26     14.47 o 
  -4   2  17        8.29       16.59      9.08 o 
  -3   2  17      113.85       96.45     12.98 o 
  -2   2  17      440.52      409.31     19.08 o 
  -1   2  17       37.78       39.58      8.16 o 
   0   2  17       11.59       11.32      3.60 o 
   1   2  17       37.76       50.15      5.09 o 
   2   2  17      440.14      427.29     11.85 o 
   3   2  17      113.89      115.47      9.15 o 
   4   2  17        8.25       24.01     10.69 o 
  -4   3  17        9.80        9.92      8.89 o 
  -3   3  17       12.71       24.86      9.14 o 
  -2   3  17      129.93      138.14     13.58 o 
  -1   3  17       11.89        6.74      6.19 o 
   0   3  17       43.95       51.44      5.68 o 
   1   3  17       11.86        9.80      3.85 o 
   2   3  17      129.73      129.06      7.98 o 
   3   3  17       12.70       22.92      7.13 o 
   4   3  17        9.78       33.73      8.09 o 
  -4   4  17       12.66       26.98     10.29 o 
  -3   4  17        3.90       -1.26      6.44 o 
  -2   4  17       58.53       53.97     10.55 o 
  -1   4  17      119.82      143.05     13.36 o 
   0   4  17      119.60      140.93      7.39 o 
   1   4  17      119.72      113.87      7.12 o 
   2   4  17       58.68       66.85      6.38 o 
   3   4  17        3.92        7.94      6.13 o 
   4   4  17       12.63       24.72      7.89 o 
  -4   5  17       24.43       40.20     22.35 o 
  -3   5  17        7.00       17.79      9.51 o 
  -2   5  17       46.06       57.93     11.02 o 
  -1   5  17      106.89      115.35     12.54 o 
   0   5  17      495.89      469.77     12.96 o 
   1   5  17      107.05      109.76      7.30 o 
   2   5  17       46.16       44.79     12.13 o 
   3   5  17        7.01        9.90      6.53 o 
   4   5  17       24.42       21.31     13.34 o 
  -4   6  17        5.96       17.48     10.10 o 
  -3   6  17       14.08       10.25      8.30 o 
  -2   6  17        2.43       -2.13      6.52 o 
  -1   6  17       76.86       80.24     11.65 o 
   0   6  17      307.68      273.23      9.41 o 
   1   6  17       76.93       77.62      8.90 o 
   2   6  17        2.43       -1.08      5.87 o 
   3   6  17       14.15       24.56      8.26 o 
   4   6  17        5.95        8.69      7.81 o 
  -3   7  17       12.87       22.59     11.78 o 
  -2   7  17       30.27       34.48     10.25 o 
  -1   7  17       14.79       12.85      7.73 o 
   0   7  17        3.00       11.67      7.52 o 
   1   7  17       14.75       13.79      7.11 o 
   2   7  17       30.17       17.94     13.72 o 
   3   7  17       12.87       19.42      8.39 o 
  -3   8  17       17.13       24.24     12.24 o 
  -2   8  17       44.80       36.13     10.75 o 
  -1   8  17      128.43      105.38     13.39 o 
   0   8  17       99.25      100.90     27.92 o 
   1   8  17      128.48      122.14     25.73 o 
   2   8  17       44.81       46.60     13.11 o 
   3   8  17       17.10       14.69      8.64 o 
  -2   9  17        9.32        9.14     21.70 o 
   0   9  17        3.62       11.42     15.67 o 
   1   9  17        1.85        3.51      9.10 o 
   2   9  17        9.33       13.43      8.63 o 
   0  10  17        0.00        4.17     11.87 o 
   0   0  18        9.64        5.19      8.16 o 
   1   0  18       37.82       43.48      6.52 o 
   2   0  18       58.28       45.47      7.53 o 
   3   0  18        0.86       -1.54      4.83 o 
   4   0  18        1.12        2.79      7.21 o 
  -4   1  18       29.08       18.36     11.69 o 
  -3   1  18      105.42       93.95     12.72 o 
  -2   1  18      229.21      234.81     14.75 o 
  -1   1  18       49.60       57.89      9.16 o 
   0   1  18       22.47       28.03      7.59 o 
   1   1  18       49.49       52.85      7.12 o 
   2   1  18      229.28      226.16     11.80 o 
   3   1  18      105.56      106.67     10.66 o 
   4   1  18       29.09       20.66      7.19 o 
  -4   2  18       44.40       42.25     10.75 o 
  -3   2  18       26.75       18.26      8.24 o 
  -2   2  18      223.13      194.71     13.71 o 
  -1   2  18       45.13       65.40      9.77 o 
   0   2  18        2.68        1.84      5.77 o 
   1   2  18       45.17       44.60      5.24 o 
   2   2  18      223.22      199.26      8.73 o 
   3   2  18       26.78       27.85      5.44 o 
   4   2  18       44.49       52.46      8.67 o 
  -4   3  18        2.78        4.64      7.61 o 
  -3   3  18       12.41        3.36      7.39 o 
  -2   3  18       91.21       98.31     12.26 o 
  -1   3  18       40.64       52.90     12.06 o 
   0   3  18      108.27      114.53     11.93 o 
   1   3  18       40.83       43.11      5.41 o 
   2   3  18       91.17       93.09      7.29 o 
   3   3  18       12.29       16.16     10.23 o 
   4   3  18        2.76       22.92      7.90 o 
  -4   4  18       24.41       14.33      8.82 o 
  -3   4  18       22.74       26.16     21.70 o 
  -2   4  18       62.68       64.28     11.00 o 
  -1   4  18      125.82      110.54     16.32 o 
   0   4  18      138.12      140.12     12.85 o 
   1   4  18      125.94      126.83      7.65 o 
   2   4  18       62.65       61.65      6.42 o 
   3   4  18       22.75       22.32      7.53 o 
   4   4  18       24.32       29.33      8.17 o 
  -4   5  18        8.33       11.28      8.16 o 
  -3   5  18       13.81        9.43      8.24 o 
  -2   5  18        3.67        1.00      6.91 o 
  -1   5  18       33.45       28.81     22.26 o 
   0   5  18      206.62      206.29     14.01 o 
   1   5  18       33.52       35.84      5.74 o 
   2   5  18        3.70        5.36      6.17 o 
   3   5  18       13.74        5.77      7.04 o 
   4   5  18        8.37        5.87      7.34 o 
  -3   6  18       16.48       26.41     10.28 o 
  -2   6  18        5.32        5.11      7.61 o 
  -1   6  18       95.52      105.00     12.92 o 
   0   6  18       55.87       63.63     14.01 o 
   1   6  18       95.46       87.48      9.47 o 
   2   6  18        5.29        7.37      6.69 o 
   3   6  18       16.42       15.67      7.57 o 
  -3   7  18        9.28        9.09      9.71 o 
  -2   7  18        4.38        9.92      8.59 o 
  -1   7  18       10.80       13.54      8.06 o 
   1   7  18       10.78       10.24      6.85 o 
   2   7  18        4.34       -0.48      8.37 o 
   3   7  18        9.27       17.14      8.60 o 
  -2   8  18        8.81       24.76     11.78 o 
  -1   8  18       10.10       23.74     13.73 o 
   1   8  18       10.10        0.35     12.72 o 
   2   8  18        8.82       19.37      8.57 o 
   1   9  18       69.40       76.47     10.97 o 
   1   0  19      380.67      354.39     18.56 o 
   2   0  19       79.56       98.86     11.32 o 
   3   0  19        3.97       -0.58      7.69 o 
   4   0  19       16.63       28.52      8.08 o 
  -4   1  19       86.87       69.76     12.41 o 
  -3   1  19        5.59       -3.98     10.85 o 
  -2   1  19      275.37      243.29     15.35 o 
  -1   1  19       18.30       14.60      7.13 o 
   0   1  19       39.93       53.39      8.98 o 
   1   1  19       18.38       15.37      5.42 o 
   2   1  19      275.56      250.30     12.61 o 
   3   1  19        5.56        7.30      6.13 o 
   4   1  19       86.81       87.01     11.11 o 
  -4   2  19       27.45       26.03     10.07 o 
  -3   2  19       73.60       64.29     20.59 o 
  -2   2  19       97.17      102.09     12.33 o 
  -1   2  19      193.35      191.42     13.37 o 
   0   2  19        2.96        3.60      6.40 o 
   1   2  19      193.79      193.77      8.00 o 
   2   2  19       97.16       96.15     10.99 o 
   3   2  19       73.63       69.74      7.02 o 
   4   2  19       27.41       39.62     12.75 o 
  -4   3  19       36.62       45.19     11.14 o 
  -3   3  19       61.88       71.00     19.39 o 
  -2   3  19       83.10       76.07     16.70 o 
  -1   3  19       22.62       32.49      8.91 o 
   0   3  19       96.19       85.43     10.88 o 
   1   3  19       22.73       25.39      4.77 o 
   2   3  19       82.80       80.80      7.00 o 
   3   3  19       61.96       66.39     11.32 o 
   4   3  19       36.64       31.36      8.01 o 
  -4   4  19        7.28        4.59      7.89 o 
  -3   4  19        2.12       -1.26      6.75 o 
  -2   4  19        4.64        5.26      6.81 o 
  -1   4  19      100.54      121.10     14.38 o 
   0   4  19        0.00       -0.43      9.46 o 
   1   4  19      100.40       99.56      7.56 o 
   2   4  19        4.61        1.62      4.02 o 
   3   4  19        2.15        4.56      5.69 o 
   4   4  19        7.31       18.90      7.42 o 
  -4   5  19        2.73       10.46      8.56 o 
  -3   5  19       15.03       25.09     10.40 o 
  -2   5  19       22.57       26.62      9.50 o 
  -1   5  19       24.40       26.84      8.98 o 
   0   5  19       89.04       90.26     11.35 o 
   1   5  19       24.48       20.30      5.03 o 
   2   5  19       22.57       13.54      7.57 o 
   3   5  19       14.95       31.38      8.73 o 
   4   5  19        2.73        9.66      7.43 o 
  -3   6  19       12.41       20.99     11.87 o 
  -2   6  19        0.82       -5.29      7.51 o 
  -1   6  19       57.02       54.97     11.01 o 
   0   6  19      109.44       88.74     11.53 o 
   1   6  19       56.99       56.94     17.97 o 
   2   6  19        0.83        3.55      6.38 o 
   3   6  19       12.39       15.55      9.93 o 
  -3   7  19        3.11        0.69      7.57 o 
  -2   7  19       17.89       19.25      9.29 o 
  -1   7  19       47.98       32.13      9.64 o 
   1   7  19       48.05       45.22      9.30 o 
   2   7  19       17.90       15.99      9.23 o 
   3   7  19        3.14        5.07      7.95 o 
  -2   8  19       11.22       35.06     12.24 o 
  -1   8  19       23.91       62.70     18.18 o 
   1   8  19       23.96       24.66      8.83 o 
   2   8  19       11.22       -2.27     10.88 o 
   1   9  19        4.43       -5.34     12.41 o 
   0   0  20      118.44      123.73     17.25 o 
   1   0  20        0.61       -4.23      7.27 o 
   2   0  20      102.14      114.99     13.12 o 
   3   0  20       15.56       22.22      7.46 o 
   4   0  20      147.66      137.96     17.85 o 
  -4   1  20      139.16      141.92     40.07 o 
  -3   1  20       17.41       18.06      8.28 o 
  -2   1  20       15.61       20.49      8.05 o 
  -1   1  20       64.17       85.22     19.20 o 
   0   1  20       17.15       17.20      8.53 o 
   1   1  20       64.05       63.66      6.57 o 
   2   1  20       15.53       19.81      6.65 o 
   3   1  20       17.45       24.14      7.08 o 
   4   1  20      138.97      135.44     13.16 o 
  -4   2  20       15.06       17.68     13.63 o 
  -3   2  20       21.82       10.92      7.87 o 
  -2   2  20       17.08       24.37      8.28 o 
  -1   2  20       38.55       43.78      9.18 o 
   0   2  20       10.35        6.93      6.88 o 
   1   2  20       38.66       47.76      5.43 o 
   2   2  20       17.13       16.07      4.63 o 
   3   2  20       21.85       31.72      5.70 o 
   4   2  20       15.11       39.71     11.37 o 
  -4   3  20       23.89       41.32     11.88 o 
  -3   3  20       18.95       17.35      9.29 o 
  -2   3  20       39.68       34.00      9.35 o 
  -1   3  20       22.85       28.31      8.39 o 
   0   3  20        3.32        2.08      6.48 o 
   1   3  20       22.92       20.93      5.21 o 
   2   3  20       39.68       37.35      5.67 o 
   3   3  20       18.95       15.43      6.40 o 
   4   3  20       23.87       42.42     16.29 o 
  -4   4  20       10.73        8.41      8.94 o 
  -3   4  20        4.71       -0.22      6.99 o 
  -2   4  20        2.31        0.77      7.15 o 
  -1   4  20       56.57       66.15     11.32 o 
   0   4  20      118.34      115.06     12.50 o 
   1   4  20       56.54       52.35      6.97 o 
   2   4  20        2.31        2.22      4.12 o 
   3   4  20        4.68       13.76      6.98 o 
   4   4  20       10.74       32.18      8.85 o 
  -3   5  20        1.42       11.40      9.21 o 
  -2   5  20       13.25       18.22      9.04 o 
  -1   5  20       18.40       16.19      8.38 o 
   0   5  20       20.58       34.58     19.57 o 
   1   5  20       18.42       17.61      4.84 o 
   2   5  20       13.21        9.51      6.47 o 
   3   5  20        1.43        0.20      9.57 o 
  -3   6  20        7.65       11.88      9.62 o 
  -2   6  20        1.79       -8.69      6.81 o 
  -1   6  20       42.46       42.54     10.36 o 
   0   6  20       36.04       47.89     17.07 o 
   1   6  20       42.52       38.09      9.55 o 
   2   6  20        1.78        9.36      6.96 o 
   3   6  20        7.68       20.30      8.22 o 
  -2   7  20        4.73        8.94      8.98 o 
  -1   7  20       23.60       23.96     14.01 o 
   1   7  20       23.64       21.12      9.50 o 
   2   7  20        4.74        0.04      6.77 o 
  -2   8  20      100.37       84.58     14.45 o 
  -1   8  20       28.14       54.72     15.95 o 
   1   8  20       28.09       15.54     27.27 o 
   2   8  20      100.25      110.02     13.00 o 
   1   0  21        0.43        7.76      6.66 o 
   2   0  21       56.15       53.36      9.94 o 
   3   0  21        5.57       18.63      7.60 o 
   4   0  21        8.42       11.88      7.41 o 
  -4   1  21        3.48       18.03      9.31 o 
  -3   1  21        7.96       13.14      8.05 o 
  -2   1  21       38.43       41.79      9.72 o 
  -1   1  21      223.07      220.06     17.16 o 
   0   1  21        0.51       -0.39     10.11 o 
   1   1  21      223.43      224.64     20.78 o 
   2   1  21       38.33       35.44      7.41 o 
   3   1  21        7.96        5.87     13.36 o 
   4   1  21        3.45       13.24     18.83 o 
  -4   2  21       29.26       29.75     10.59 o 
  -3   2  21        8.05        1.11      6.90 o 
  -2   2  21       95.73       98.72     12.76 o 
  -1   2  21       31.43       16.96      7.87 o 
   0   2  21       40.47       34.11     12.06 o 
   1   2  21       31.52       38.90      5.72 o 
   2   2  21       95.58       81.77      7.09 o 
   3   2  21        8.03       18.36      5.19 o 
   4   2  21       29.29       50.71      8.96 o 
  -4   3  21       24.30       16.45      8.78 o 
  -3   3  21        5.16        8.02     16.32 o 
  -2   3  21       13.31        8.35      7.53 o 
  -1   3  21       55.19       47.81      9.97 o 
   0   3  21       10.24       11.11     12.71 o 
   1   3  21       55.11       54.86      6.68 o 
   2   3  21       13.29       13.89      4.83 o 
   3   3  21        5.15       12.24      6.08 o 
   4   3  21       24.27       25.88      8.26 o 
  -3   4  21        8.19       -0.57      9.28 o 
  -2   4  21       19.62       19.21     13.63 o 
  -1   4  21       58.13       65.68     11.33 o 
   0   4  21      112.08       90.36     11.86 o 
   1   4  21       58.10       67.47      7.35 o 
   2   4  21       19.69       27.42      5.34 o 
   3   4  21        8.21       15.69      7.22 o 
  -3   5  21        0.48        1.63      7.54 o 
  -2   5  21       13.99       15.35     11.32 o 
  -1   5  21       37.82       37.47     17.34 o 
   0   5  21       24.08       41.01     11.32 o 
   1   5  21       37.82       26.98      5.98 o 
   2   5  21       14.00       11.38      6.94 o 
   3   5  21        0.47        4.66      7.43 o 
  -3   6  21        3.56        4.71     21.43 o 
  -2   6  21        5.33       13.43      8.63 o 
  -1   6  21      155.00      169.99     32.37 o 
   0   6  21       36.72       37.08     19.85 o 
   1   6  21      155.06      131.46     13.89 o 
   2   6  21        5.30       13.13      7.23 o 
   3   6  21        3.57        9.33      7.86 o 
  -2   7  21       17.03       12.76      9.40 o 
  -1   7  21       17.68       16.84     10.02 o 
   1   7  21       17.70        6.31     11.69 o 
   2   7  21       17.08        8.11     11.05 o 
   0   0  22        6.46       16.70     10.57 o 
   1   0  22      102.55      119.81     12.98 o 
   2   0  22       29.06       30.41      7.59 o 
   3   0  22       27.16       22.14      7.55 o 
   4   0  22        4.22       13.26      8.90 o 
  -4   1  22       33.96       47.85     12.06 o 
  -3   1  22       17.08       15.13      8.13 o 
  -2   1  22       21.94       21.89      7.99 o 
  -1   1  22       12.09        8.82      6.77 o 
   0   1  22       18.45       21.74      8.25 o 
   1   1  22       12.15       14.18      7.49 o 
   2   1  22       21.92       16.52      6.21 o 
   3   1  22       17.08       19.22      7.08 o 
   4   1  22       33.91       53.12     10.13 o 
  -4   2  22       40.14       33.72     21.61 o 
  -3   2  22        0.38        3.54      7.27 o 
  -2   2  22       46.32       52.64     11.08 o 
  -1   2  22      286.45      279.92     16.79 o 
   0   2  22       14.93       10.75      7.60 o 
   1   2  22      286.51      271.39     22.63 o 
   2   2  22       46.32       39.27      5.79 o 
   3   2  22        0.37       16.73      6.62 o 
   4   2  22       40.18       65.03      9.28 o 
  -3   3  22       14.08       13.28     13.91 o 
  -2   3  22       30.65       30.56     10.57 o 
  -1   3  22      114.27      132.71     35.34 o 
   0   3  22       20.15       26.11      8.79 o 
   1   3  22      114.07       96.08     30.61 o 
   2   3  22       30.61       35.20      5.58 o 
   3   3  22       14.07       26.47      7.52 o 
  -3   4  22        7.92       23.29      9.81 o 
  -2   4  22       18.40       18.58     10.57 o 
  -1   4  22       29.36       31.21      9.40 o 
   0   4  22       54.03       54.46     10.60 o 
   1   4  22       29.46       31.87      8.87 o 
   2   4  22       18.36       19.47      5.17 o 
   3   4  22        7.95       21.19      7.67 o 
  -3   5  22        2.84       12.34     22.17 o 
  -2   5  22       31.30       25.73     17.34 o 
  -1   5  22       99.74      115.27     14.21 o 
   0   5  22      109.20      138.15     32.74 o 
   1   5  22       99.95       82.35     15.77 o 
   2   5  22       31.26       23.57      8.12 o 
   3   5  22        2.84       16.92      7.39 o 
  -2   6  22       26.57       33.81     16.14 o 
  -1   6  22       31.71       21.24      9.18 o 
   0   6  22       16.20       24.50     22.26 o 
   2   6  22       26.61       26.21      8.43 o 
  -2   7  22        8.36       23.85     13.45 o 
  -1   7  22       30.11       30.61     24.30 o 
   2   7  22        8.35        0.89     11.51 o 
   1   0  23       37.88       42.43      9.59 o 
   2   0  23       12.27        9.44      8.69 o 
   3   0  23        1.14        0.59      5.85 o 
   4   0  23       27.60       53.41     32.56 o 
  -4   1  23       24.68       30.36     22.91 o 
  -3   1  23        0.67        9.15      7.53 o 
  -2   1  23       50.11       47.69     10.49 o 
  -1   1  23       32.70       31.65      8.86 o 
   0   1  23        4.44       -2.00      6.37 o 
   1   1  23       32.68       39.76      9.50 o 
   2   1  23       50.24       52.25      7.17 o 
   3   1  23        0.67       -0.08      7.46 o 
   4   1  23       24.66       41.30     11.92 o 
  -3   2  23        5.83        5.99     13.54 o 
  -2   2  23       14.00       14.65      7.19 o 
  -1   2  23      151.19      168.89     52.40 o 
   0   2  23        0.51        3.27      6.92 o 
   1   2  23      151.18      120.74     21.70 o 
   2   2  23       14.03       19.96      4.94 o 
   3   2  23        5.85       29.75      7.73 o 
  -3   3  23        8.68        9.08      7.35 o 
  -2   3  23       39.73       54.67     15.30 o 
  -1   3  23      132.24      107.16     21.05 o 
   0   3  23        8.66       13.22      8.16 o 
   1   3  23      132.27      121.39     13.38 o 
   2   3  23       39.57       32.90      8.02 o 
   3   3  23        8.65       17.34      6.81 o 
  -3   4  23        9.44       -0.82     17.44 o 
  -2   4  23        2.86        3.99      7.48 o 
  -1   4  23       25.65       48.03     10.88 o 
   0   4  23        0.01        1.80      7.07 o 
   1   4  23       25.72       37.32     19.57 o 
   2   4  23        2.86       12.79      4.58 o 
   3   4  23        9.44       17.07      7.63 o 
  -3   5  23        8.80       23.29     10.69 o 
  -2   5  23       32.52       29.78     12.61 o 
  -1   5  23       36.65       27.64     13.63 o 
   0   5  23       47.45       54.05     38.21 o 
   1   5  23       36.63       54.67     11.59 o 
   2   5  23       32.65       45.11     12.64 o 
   3   5  23        8.84       17.25      7.79 o 
  -2   6  23        2.16        6.85     11.50 o 
  -1   6  23       10.24       15.27     13.63 o 
   0   6  23        6.19       17.55     20.03 o 
   2   6  23        2.15       10.91      7.39 o 
  -1   7  23        3.84        0.12     17.90 o 
   0   0  24      131.70      107.22     18.36 o 
   1   0  24       71.51       62.15     13.36 o 
   2   0  24       47.46       42.00     13.82 o 
   3   0  24        3.83        4.22     12.99 o 
  -3   1  24        0.11        1.44     14.84 o 
  -2   1  24        2.58        1.59     10.48 o 
  -1   1  24        2.21       10.52      7.49 o 
   0   1  24        7.59       10.22      7.80 o 
   1   1  24        2.23       -0.74     12.06 o 
   2   1  24        2.58        0.76      5.86 o 
   3   1  24        0.11       14.77     11.20 o 
  -3   2  24       14.52       10.41      7.52 o 
  -2   2  24       46.16       40.75     10.53 o 
  -1   2  24      114.01       96.69     20.31 o 
   0   2  24        4.89        2.13      7.08 o 
   1   2  24      113.93      113.61     13.34 o 
   2   2  24       46.29       41.10      6.54 o 
   3   2  24       14.52       33.17      5.83 o 
  -3   3  24        8.00       17.07     11.13 o 
  -2   3  24        5.01        7.46      7.80 o 
  -1   3  24       15.48       24.24      9.51 o 
   0   3  24        0.01       -1.89      6.86 o 
   1   3  24       15.43       19.22     10.85 o 
   2   3  24        5.05       17.36      5.31 o 
   3   3  24        7.96       31.22      7.65 o 
  -3   4  24       10.51       21.56      8.71 o 
  -2   4  24       18.48       12.05      9.24 o 
  -1   4  24       71.86       74.40     12.75 o 
   0   4  24        2.00       -1.93     10.94 o 
   1   4  24       71.78       67.96     11.41 o 
   2   4  24       18.48       31.71      6.51 o 
   3   4  24       10.53       29.96      8.12 o 
  -2   5  24       49.75       61.70     18.64 o 
  -1   5  24       18.22       24.62     10.03 o 
   0   5  24       47.41       53.76     19.85 o 
   1   5  24       18.18       26.93     21.80 o 
   2   5  24       49.68       79.95     17.25 o 
  -2   6  24       11.54       11.13     15.40 o 
  -1   6  24        5.95       11.55      8.28 o 
   0   6  24        6.80       17.40     16.70 o 
   2   6  24       11.51        7.98     12.06 o 
  -1   7  24        3.83        0.93     15.21 o 
   1   0  25      224.74      229.10     22.54 o 
   2   0  25       99.09       88.29     12.99 o 
   3   0  25       39.05       38.84     10.55 o 
  -3   1  25        0.48       11.01      7.44 o 
  -2   1  25        7.90       17.82      8.29 o 
  -1   1  25        3.56        6.20      6.18 o 
   0   1  25       10.49        7.17      7.70 o 
   1   1  25        3.57        7.09      7.13 o 
   2   1  25        7.90       10.47      6.71 o 
   3   1  25        0.49       21.97      9.90 o 
  -3   2  25        4.63        8.02      7.64 o 
  -2   2  25       11.98       12.21     15.86 o 
  -1   2  25       27.68       19.69      9.11 o 
   0   2  25       13.13       25.84     11.96 o 
   1   2  25       27.72       28.66      9.08 o 
   2   2  25       11.97       21.89      8.20 o 
   3   2  25        4.59       14.14     12.28 o 
  -3   3  25        4.13       13.27     10.94 o 
  -2   3  25        3.47        3.98      8.01 o 
  -1   3  25       13.80       16.36      8.82 o 
   0   3  25        2.58        8.68      7.53 o 
   1   3  25       13.76       24.53      9.40 o 
   2   3  25        3.45        5.96      6.29 o 
   3   3  25        4.12       26.40      7.56 o 
  -2   4  25       12.12        2.86     19.48 o 
  -1   4  25       10.44       22.76      9.77 o 
   0   4  25        3.62       10.73     20.68 o 
   1   4  25       10.44       10.97      7.17 o 
   2   4  25       12.13       20.15      6.85 o 
  -2   5  25       19.97       17.99     15.77 o 
  -1   5  25       12.92        5.69     13.17 o 
   0   5  25       15.41       46.80     21.98 o 
   1   5  25       12.94       18.84      8.20 o 
  -1   6  25        7.98        8.46      9.92 o 
   0   6  25       27.85       38.46     15.86 o 
   0   0  26       21.55       17.99     12.61 o 
   1   0  26       15.71       24.24      9.16 o 
   2   0  26        3.53        7.16     11.59 o 
   3   0  26       34.41       58.78     14.84 o 
  -3   1  26        7.23       14.42     19.76 o 
  -2   1  26        4.18        1.22      6.85 o 
  -1   1  26       12.75        9.68      7.55 o 
   0   1  26        5.70       12.30      8.45 o 
   1   1  26       12.75        4.53      7.40 o 
   2   1  26        4.22        2.85     14.28 o 
   3   1  26        7.20       43.85     10.42 o 
  -3   2  26       14.40       25.88      9.40 o 
  -2   2  26        0.60        6.08     11.69 o 
  -1   2  26       12.41        8.92     13.45 o 
   0   2  26        5.81        3.05      7.26 o 
   1   2  26       12.39       23.47      8.73 o 
   2   2  26        0.60        3.62     19.48 o 
   3   2  26       14.36       39.44      8.45 o 
  -2   3  26       12.25       11.90      8.69 o 
  -1   3  26       19.86       24.10     17.99 o 
   0   3  26       55.09       59.79     16.88 o 
   1   3  26       19.78       20.97      9.00 o 
   2   3  26       12.26        9.59     14.75 o 
  -2   4  26       21.58       21.48     17.99 o 
  -1   4  26       50.10       70.90     13.18 o 
   0   4  26       12.16       15.58     12.06 o 
   1   4  26       50.06       62.46     35.25 o 
  -1   5  26        4.88        5.19     15.30 o 
   0   5  26        0.32        5.50     18.92 o 
   1   5  26        4.88        9.36     14.93 o 
  -1   6  26        0.72        1.36     14.01 o 
   0   6  26       16.70       35.03     24.12 o 
   1   0  27       14.13       17.18      8.65 o 
   2   0  27        0.32       10.36      7.49 o 
  -2   1  27       21.68       15.45     21.24 o 
  -1   1  27        1.53       -2.42      6.15 o 
   0   1  27       97.15       77.19     12.75 o 
   1   1  27        1.53       10.81      7.66 o 
   2   1  27       21.67       31.94     11.78 o 
  -2   2  27        7.39       10.81     13.82 o 
  -1   2  27        7.36       14.78      8.63 o 
   0   2  27      269.70      274.54     18.40 o 
   1   2  27        7.34        6.98      7.30 o 
   2   2  27        7.41        2.70      6.96 o 
  -2   3  27       18.44       32.00     14.28 o 
  -1   3  27        5.10       10.60      9.28 o 
   0   3  27      210.44      168.95     17.20 o 
   1   3  27        5.08       21.15      8.54 o 
   2   3  27       18.44       20.52     11.22 o 
  -2   4  27       15.67       22.51     20.03 o 
  -1   4  27        2.99        3.90     13.08 o 
   0   4  27       23.93       17.19     13.26 o 
   1   4  27        3.00       18.22      8.82 o 
  -1   5  27        4.28       15.21     21.15 o 
   0   5  27       16.18       31.30     20.78 o 
   1   5  27        4.28       20.15      8.39 o 
   0   0  28        6.10        9.28     11.69 o 
   1   0  28        4.85       13.62      8.01 o 
   2   0  28       11.40       12.11     10.85 o 
  -2   1  28        8.68        5.47      8.06 o 
  -1   1  28        2.70        3.57     16.14 o 
   0   1  28       14.55       21.23      9.64 o 
   1   1  28        2.69        7.88      7.04 o 
   2   1  28        8.70        8.08      6.79 o 
  -2   2  28        0.08        8.18      8.63 o 
  -1   2  28       22.99       23.53     12.15 o 
   0   2  28       41.41       53.52     11.91 o 
   1   2  28       23.07       25.37      8.82 o 
   2   2  28        0.08        8.97     14.01 o 
  -1   3  28       17.33       18.67     13.63 o 
   0   3  28       40.26       66.56     29.49 o 
   1   3  28       17.30       23.05      8.95 o 
  -1   4  28       14.14       24.02     14.10 o 
   0   4  28        7.06       22.29     12.61 o 
   1   4  28       14.04       26.20      9.09 o 
   1   0  29        1.26        7.42      7.89 o 
  -1   1  29        7.73        9.52      8.09 o 
   0   1  29       78.68       76.27     13.58 o 
   1   1  29        7.75        4.33      6.46 o 
  -1   2  29        1.12        8.91     21.98 o 
   0   2  29        0.88       14.71      8.98 o 
   1   2  29        1.10        8.87      7.41 o 
  -1   3  29        7.64       -3.81     21.24 o 
   0   3  29       77.52       71.41     13.03 o 
   1   3  29        7.64       12.03      8.16 o 
   0   0  30       26.20       43.59     15.21 o 
   1   0  30        4.31        2.17     14.38 o 
   0   1  30        0.53       19.02      9.36 o 
   0   2  30       15.43       28.67     10.14 o 
                                                 
